# Supplementary material for: DNA Methylation Regulator-Meditated Modification Patterns Define the Distinct Tumor Microenvironment in Lung Adenocarcinoma
Source: Front Oncol. 2021 Sep 6;11:734873. doi: 10.3389/fonc.2021.734873 (PMC8450540; doi:10.3389/fonc.2021.734873)
Supplement: Supplementary Table 1 — Clinical information of LUAD cohorts from GEO/TCGA in this study. [file Table_1.xlsx]

## Sheet: S1
	Table S1: Clinical information of LUAD cohorts from GEO/TCGA in this study
Cohort group	Accession number /Source	Platform	No. of tumor samples	Stage	Gender	Recurrent	Tumor	Survival data
TCGA-LUAD cohort	TCGA dataset: LUAD	Illumina RNAseq	523	stage I/II:402 stage III/IV:111	Female:281 Male:243	NA	LUAD	523
The validation cohort	GEO dataset: GSE116959	GPL17077	57	stage I/II:28 stage III/IV:29	Female:13 Male:44	34	LUAD	57
	GEO dataset: GSE58772	GPL10558	48	NA	NA	NA	LUAD	NA
	GEO dataset: GSE99995	GPL21185	12	stage I/II:0 stage III/IV:12	Female:5 Male:7	NA	LUAD	NA
	GEO dataset: GSE68465	GPL96	443	stage N0:299, N1-3:141,NA:3 stage T1-2:401,T3-4:40,NA:2	Female:220 Male:223	443	LUAD	443
	GEO dataset: GSE68571	GPL80	86	stage I:67 stage III:19	Female:51 Male:35	NA	LUAD	86
	GEO dataset: GSE26939	GPL9053	136	stage I/II:66 stage III/IV:18	Female:63 Male:53	NA	LUAD	104
Immunotherapuetic cohort	TCIA dataset: LUAD	NA	515	stage I/II:397 stage III/IV:110;NA:8	Female:277 Male:238	NA	LUAD	492
	GEO dataset: GSE135222	GPL16791	27	NA	Female:5 Male:22	NA	LUAD	27
	GEO dataset: GSE91061	GPL9052	105	NA	NA	NA	Melanoma	NA
	IMvigor210 cohort	NA	348	stage I/II:212 stage III/IV:134	Female:76 Male:272	NA	Urothelial cancer	348

## Sheet: S2
Table S2: Summary of DNA Methylation Modification regulators
Gene	Type
DNMT1	writers
DNMT3A	writers
DNMT3B	writers
MBD1	readers
MBD2	readers
MBD3	readers
MBD4	readers
TDG	readers
SMUG1	readers
UHRF1	readers
UHRF2	readers
ZBTB38	readers
ZBTB33	readers
ZBTB4	readers
ZBTB24	readers
NSUN2	readers
MGMT	readers
DMAP1	readers
TET1	erasers
TET2	erasers
TET3	erasers

## Sheet: S3
Table S3. Clinical annotation and DNA methylation regulators of individual patient in TCGA-LUAD cohort.
Tumor_Sample_Barcode	futime	fustat	Age	Gender	Stage	T	M	N	DNMT1	DNMT3A	DNMT3B	MBD1	MBD2	MBD3	MBD4	TDG	SMUG1	UHRF1	UHRF2	ZBTB38	ZBTB33	ZBTB4	ZBTB24	NSUN2	MGMT	DMAP1	TET1	TET2	TET3
TCGA-55-1592	701	1	65	MALE	Stage IA	T2	M0	N0	4.90763	4.19985	2.83151	4.39261	5.0918	4.02394	5.356	4.10518	4.05452	3.0598	3.31382	4.17332	5.50529	5.97593	3.47946	5.87711	4.00558	4.53968	0.827738	2.90501	3.95654
TCGA-62-8397	1289	0	70	FEMALE	Stage IIB	T3	M0	N0	4.09189	2.35872	1.0402	2.91073	3.1313	3.71547	4.28702	2.62833	3.70313	1.28554	2.20429	3.24466	3.13622	5.48846	3.07294	4.30962	4.39169	4.13397	0.496772	1.95426	1.92975
TCGA-49-4488	869	1	74	FEMALE	Stage IA	T1	MX	N0	3.84294	3.1481	1.47118	3.72103	4.12099	4.39032	5.8494	4.01162	4.54993	2.36262	2.47401	4.12551	4.2383	5.63132	2.60381	6.38537	5.41748	4.2982	0.643647	1.782	2.20847
TCGA-50-6590	1288	1	72	FEMALE	Stage IB	T2	M0	N0	5.42298	3.12459	2.8776	4.91115	5.53955	4.8743	5.46441	4.11825	4.1637	4.97175	4.21159	5.09904	4.01054	6.0368	3.48309	6.13471	3.9691	3.61155	0.627008	1.85324	3.78129
TCGA-69-8253	426	0	59	FEMALE	Stage IIA	T1a	MX	N1	3.97391	3.7001	0.936226	5.02385	5.66998	4.44081	4.70708	3.32017	3.75619	1.21907	3.55252	3.76689	3.29545	6.12112	2.72112	5.74249	4.50063	4.02125	0.453917	2.19643	3.60958
TCGA-75-6205	NA	1	unknow	FEMALE	Stage IB	T2a	M0	N0	5.60289	3.58159	2.05948	5.10237	5.86208	5.06673	5.68416	3.48114	3.64651	3.89687	3.7814	5.0911	4.92122	5.56881	3.61183	5.89194	4.24321	4.3475	0.929569	3.29926	3.66139
TCGA-62-8398	444	1	55	MALE	Stage IIIA	T2	M0	N2	5.22362	3.83394	2.06758	5.6004	5.73754	4.64918	4.81334	5.28269	4.92509	4.44653	3.84467	5.38552	4.37206	6.07135	3.00448	5.81422	3.61308	3.94129	1.05812	2.4651	3.46266
TCGA-55-6987	2137	0	77	MALE	Stage IA	T1	M0	N0	4.51887	3.08329	1.6754	4.47776	5.43686	4.2793	5.13149	3.70042	3.69572	2.80609	4.17692	4.24993	4.83933	5.00886	3.24907	6.15765	3.39503	4.31074	0.662361	2.23205	2.91249
TCGA-55-8203	547	0	69	FEMALE	Stage IA	T1b	M0	N0	5.02944	4.27313	2.14435	4.87367	5.50334	4.523	4.8362	4.17558	4.503	3.45018	3.67454	3.77943	5.06831	6.1024	2.98063	5.42534	4.61328	4.27913	0.836552	2.84278	3.33336
TCGA-73-7499	1531	1	81	FEMALE	Stage IB	T2a	M0	N0	4.58787	3.36215	2.96482	4.23122	5.7747	4.18872	6.66529	3.99041	5.14976	3.14101	3.80573	3.87453	4.38037	4.67997	2.78434	5.70512	5.93341	4.54633	0.313111	1.99409	2.24545
TCGA-50-8460	829	0	74	MALE	Stage IA	T1a	M0	N0	4.3547	2.89537	0.632525	4.51761	5.24765	4.44911	5.58176	2.86834	4.00154	2.65706	2.41691	3.61847	3.6463	6.25896	3.04544	4.35378	4.89268	3.90701	0.493592	1.88772	2.40787
TCGA-78-8662	3361	1	53	FEMALE	Stage IB	T2	M0	N0	5.17715	4.86176	4.42688	4.5235	5.32954	5.87555	5.03226	4.30276	4.54982	3.3032	3.74525	3.57462	3.42698	6.05011	3.11381	6.20168	5.27853	4.99769	1.53865	2.30581	3.83892
TCGA-05-5428	670	0	57	MALE	Stage IIA	T1b	M0	N1	3.20218	2.85557	1.13866	3.73328	4.58592	3.47905	5.41963	3.92728	4.76583	1.99863	3.30232	3.28956	3.76571	4.08873	2.17644	5.94759	5.76393	3.58457	0.222747	2.1228	1.31853
TCGA-86-7713	1157	0	70	MALE	Stage IIA	T2b	M0	N0	5.80455	5.46846	3.83023	4.25325	4.92346	5.17521	4.80707	5.26537	4.95279	4.16116	4.68125	3.95571	5.02701	6.21035	4.00468	6.68054	4.61328	4.64539	2.91463	3.42832	4.46278
TCGA-78-7220	807	1	53	FEMALE	Stage IIIA	T2	M0	N2	5.50634	4.01045	2.66344	5.10188	5.46198	4.24891	5.23214	5.61071	5.60301	4.77816	3.83839	5.25562	4.45337	6.22268	3.82855	8.28931	3.51027	4.24104	1.40792	2.96386	3.8648
TCGA-44-6145	595	0	62	FEMALE	Stage IA	T1	M0	N0	4.84146	3.52745	1.91812	5.00039	5.76656	3.73927	5.56164	4.03507	4.06987	3.60797	4.0828	5.812	4.39312	5.7178	3.66951	5.75288	5.04865	3.9609	0.659681	2.10678	3.09574
TCGA-91-6829	1258	1	78	MALE	Stage IB	T2	MX	N0	6.04097	5.41287	2.58469	4.85173	5.58222	4.34442	5.78757	4.57668	4.16134	4.54237	3.75461	5.35649	5.03175	6.70902	4.14307	6.96584	4.3434	4.39493	1.9919	2.79889	4.56958
TCGA-49-AAR3	1893	0	69	MALE	Stage IIB	T2	MX	N1	5.15896	3.57932	4.64177	4.3487	5.24794	5.09266	4.86304	3.9187	3.89359	4.60277	3.42058	3.45418	4.11706	5.11281	3.00976	5.47415	4.20652	4.44908	0.575924	1.87813	3.08196
TCGA-86-7701	947	0	66	MALE	Stage IV	T2	M1	N0	4.78737	3.40089	2.46841	4.4572	5.30398	4.22463	5.51254	4.75983	4.56405	3.25836	4.21058	4.96763	4.79807	5.11352	3.54827	5.53968	4.57941	3.65807	1.19255	2.93708	3.34081
TCGA-78-8660	321	1	69	MALE	Stage IIB	T2	M0	N1	5.25859	3.63494	4.38283	4.56931	4.94995	5.0899	4.96744	3.8306	4.66053	4.09612	2.99525	3.74461	4.12525	5.7103	3.42452	6.26439	3.7233	4.20915	0.608996	2.22635	3.18075
TCGA-86-8668	423	0	61	FEMALE	Stage IA	T1b	M0	N0	5.19295	3.54424	1.53828	5.27868	5.21742	4.95937	5.28776	3.77439	3.50066	2.63441	3.06508	4.705	4.67129	6.26488	3.69151	5.19092	4.3418	4.71025	0.786196	3.2112	3.78287
TCGA-49-AARN	1135	1	56	FEMALE	Stage IA	T1	MX	N0	4.75287	3.78847	2.67049	4.53021	4.81043	4.66266	5.8047	3.16812	4.73544	3.07436	3.72449	3.97347	4.19516	5.39411	2.97835	5.66778	4.02252	4.85229	1.10086	2.28666	3.22312
TCGA-55-8096	719	1	67	FEMALE	Stage IB	T2a	MX	N0	4.72751	3.81882	2.96707	4.29583	4.70255	3.98287	5.04038	4.03019	4.96756	2.30957	3.43198	4.00657	5.22019	5.43582	2.89304	6.19895	4.28667	4.45305	0.755429	2.4824	3.09132
TCGA-44-A47G	351	0	73	FEMALE	Stage IA	T1	M0	N0	4.52684	3.37812	1.5587	4.26164	5.29745	4.46431	5.25941	3.54287	3.86851	2.93082	3.71292	4.19892	4.12629	5.63004	3.13497	5.41289	4.21265	4.13812	0.520379	2.36475	3.34577
TCGA-93-A4JN	718	0	71	MALE	Stage IV	T2a	M1a	N0	6.3328	4.63655	3.22568	5.82245	5.76841	5.33082	6.2176	4.07199	4.02073	5.07745	3.92318	4.81266	4.20834	6.06966	3.45645	5.41709	4.59764	5.52337	1.77182	2.89538	4.49282
TCGA-62-A46P	594	1	65	MALE	Stage IB	T2	M0	N0	4.10768	3.50971	2.31571	4.40833	5.0341	5.56131	4.08023	3.30715	4.95712	2.35369	2.8251	2.57013	3.42014	5.92509	2.17928	5.04293	3.85839	5.02788	0.474108	2.30225	1.9454
TCGA-55-6980	2109	0	56	MALE	Stage IA	T1	M0	N0	4.27175	3.37849	1.38665	3.86524	4.48126	4.34925	4.98244	3.04099	3.7436	2.098	2.87453	4.02675	4.79131	5.85473	3.17985	6.05773	4.64784	4.73256	0.80982	2.15774	2.82029
TCGA-44-2666	97	1	43	MALE	Stage IB	T2	M0	N0	4.29774	3.66065	1.64355	4.46444	5.263	3.60565	5.10371	3.62818	2.88336	3.0895	4.08099	4.67634	4.50127	5.59219	3.20215	5.2231	4.32744	3.90637	2.65926	3.48825	3.36172
TCGA-78-7537	1622	1	72	MALE	Stage IB	T2	M0	N0	3.90582	3.38101	0.821414	4.47979	5.11249	4.07797	5.11819	3.50172	3.62464	1.68866	2.97869	4.03837	3.87667	6.06656	2.40882	5.04829	4.22101	3.71687	0.539589	2.90461	2.3981
TCGA-97-8552	626	0	55	FEMALE	Stage I	T1a	MX	N0	4.93043	3.17123	1.2905	4.47463	4.5601	4.67105	4.91942	2.83847	4.15696	1.44423	3.23123	3.66296	4.07853	6.31192	3.05175	5.1047	4.37396	4.92576	0.550987	2.60676	2.97321
TCGA-55-8506	11	0	62	FEMALE	Stage IIB	T3	MX	N0	5.8031	3.93377	1.50155	5.04642	5.10516	5.17025	5.16735	3.99368	4.75052	4.59744	2.74901	4.15476	3.85485	5.35264	2.5928	6.98962	4.71025	4.06988	0.495599	2.56467	3.1292
TCGA-91-6828	323	0	70	MALE	Stage IA	T1a	M0	N0	5.4919	4.68599	2.06591	5.13474	5.57788	4.49094	5.65114	4.71336	4.5859	3.20011	4.23113	5.03202	4.84798	5.94553	3.78955	6.07039	3.97807	3.74598	1.2754	3.62357	4.12064
TCGA-50-5931	434	1	75	FEMALE	Stage IB	T2	M0	N0	5.46515	4.86736	2.54231	5.43519	6.00706	4.99578	6.94533	5.54947	5.21682	4.54401	3.59777	4.16633	5.10227	5.01647	3.9286	7.62303	4.56813	5.09808	0.975886	3.47306	4.63341
TCGA-69-8255	129	0	71	MALE	Stage IA	T1a	M0	N0	5.52401	4.45086	2.64495	4.70493	4.81025	4.69541	5.10605	4.57757	4.77217	3.75439	3.01006	3.40032	3.63031	4.07519	3.36387	6.40252	3.44978	4.01988	1.68803	1.7032	3.32883
TCGA-73-4676	281	1	45	MALE	Stage IIA	T2a	M0	N1	4.91584	3.15642	2.39814	4.75314	5.96223	3.9618	5.96026	3.35478	4.28143	3.6389	2.96803	4.19665	4.95915	5.52468	2.97006	6.15723	4.00869	4.06914	0.536454	1.92696	2.49953
TCGA-86-8056	139	0	63	FEMALE	Stage IIIA	T4	M0	N0	5.23314	3.87422	2.35166	5.78237	5.71099	4.0618	5.95175	4.52499	4.81836	2.37206	3.31376	4.89769	5.08685	6.61313	3.73074	5.96369	4.10226	4.74765	1.14283	3.72628	4.09428
TCGA-MP-A4TI	429	1	72	MALE	Stage IIA	T2a	M0	N1	5.70139	3.95998	3.51638	5.03428	5.55656	5.46829	5.46819	4.46376	4.75375	4.43714	4.33805	4.04205	4.38693	5.54213	3.4571	6.01115	4.58649	4.95627	0.994764	2.81446	4.05338
TCGA-44-5643	1013	0	53	MALE	Stage IIIA	T2b	M0	N2	6.09418	4.47977	2.80377	5.32062	6.63627	4.96099	6.10959	5.29216	4.96889	4.24005	3.34588	3.93351	6.03471	5.8397	4.224	6.67289	5.26327	3.55846	3.39263	3.09771	5.57201
TCGA-95-7947	477	0	67	MALE	Stage IA	T1a	M0	N0	6.22319	4.25711	2.83123	4.64969	5.50558	5.67559	6.57058	3.5936	4.68761	4.6345	4.90493	5.03386	5.08147	5.62897	3.98233	6.94396	4.83112	4.0067	0.446023	3.28271	4.55706
TCGA-49-4501	1421	1	67	FEMALE	Stage IB	T2	M0	N0	3.86197	3.0624	1.35956	4.06493	4.71671	4.16575	5.02201	3.53483	4.60364	1.46463	2.98966	4.32963	4.68959	5.87265	3.46585	5.34582	5.65823	4.08384	0.485281	1.985	2.60517
TCGA-44-2657	1351	0	74	FEMALE	Stage IB	T2	M0	NX	4.52014	2.74227	1.41689	4.59961	4.90015	4.14448	5.14633	3.16752	3.65788	2.01666	2.97225	4.20783	4.34158	5.56339	3.18041	5.43152	4.21165	4.42906	0.724671	2.47907	2.6177
TCGA-55-7911	537	0	70	FEMALE	Stage IA	T1a	MX	N0	5.3144	4.14218	3.92664	4.95487	5.78527	4.89086	5.6755	3.89234	3.83149	4.02107	4.06491	4.36038	4.51828	5.2897	3.14929	6.23537	3.73101	4.01131	0.726154	2.89013	4.29236
TCGA-05-4384	426	0	66	MALE	Stage IIIA	T2	M0	N2	4.39256	3.867	1.52609	5.17798	5.72512	4.45209	5.48419	3.92627	4.73796	1.85458	3.19106	5.19269	4.80118	7.38211	3.71598	5.73754	4.59641	4.74884	0.637631	3.30871	3.54414
TCGA-55-6978	176	1	81	MALE	Stage IIA	T2b	MX	N0	6.00923	4.20388	3.57535	5.17428	6.04472	5.06428	5.55583	4.79651	4.08505	5.2152	4.70372	5.27259	5.23146	6.00697	3.66097	5.59605	4.20646	4.24935	1.63525	3.00393	4.08879
TCGA-95-A4VK	651	0	74	FEMALE	Stage IIIA	T2b	M0	N2	4.53254	5.25227	1.97564	5.45602	5.57583	4.55649	4.74106	3.94703	4.58059	3.00609	3.7838	4.00608	3.81548	6.42385	3.46961	6.16994	4.78568	4.71199	1.56172	3.22406	4.20629
TCGA-95-8039	830	0	72	MALE	Stage IA	T1	MX	N0	5.24811	3.85727	1.94514	4.41573	5.11524	5.30334	5.43881	3.08818	4.39615	3.97546	3.23823	3.92417	5.05198	5.53859	2.99626	6.79346	4.88014	4.53478	1.09925	2.61139	3.45488
TCGA-97-8172	545	0	75	FEMALE	Stage IB	T2a	M0	N0	5.16576	4.39541	1.71238	5.18798	5.52891	4.52316	5.20713	4.03102	4.58238	2.10146	4.29186	4.46427	5.06838	6.9182	3.9408	5.64817	4.61202	4.73763	1.60301	3.40004	3.86831
TCGA-49-4490	385	1	45	FEMALE	Stage IIIA	T3	M0	N2	3.51252	3.82217	1.08016	3.14873	4.137	4.45332	4.3713	2.84435	4.5786	1.69388	2.57599	3.51966	4.22349	5.73546	2.65469	5.98703	4.97121	4.24986	0.490591	2.16057	2.95478
TCGA-49-4505	428	1	61	FEMALE	Stage IIB	T2	M0	N1	3.22889	2.75556	0.940607	3.94106	4.66038	4.33983	4.83609	3.73185	4.83323	1.43114	2.45279	3.82884	3.84964	5.67916	2.60544	6.22324	5.10444	3.75014	0.42444	2.1888	2.21949
TCGA-95-7043	503	1	63	FEMALE	Stage IA	T1a	MX	N0	4.30616	4.26116	1.62096	3.97626	5.68117	3.98036	5.49725	3.25941	4.27833	2.97807	3.11719	4.49672	4.07281	5.0613	2.66482	5.67478	3.31662	3.88414	0.493583	2.23338	4.05413
TCGA-86-8280	701	0	54	FEMALE	Stage IIA	T2b	M0	N0	4.98263	3.56424	2.55476	4.53397	5.0525	4.43014	5.2499	3.67796	3.95784	2.76738	3.54729	4.37009	5.06196	6.3873	3.47187	5.82832	4.28757	4.93974	0.776092	2.6276	3.06026
TCGA-49-6744	1683	0	64	FEMALE	Stage IIA	T2a	MX	N1	4.40422	3.28772	1.79298	4.72878	5.64517	4.01292	5.40386	3.26861	4.34501	2.39322	3.23515	4.60456	4.56398	6.15692	3.58959	5.76448	4.15571	4.00817	0.745263	2.96453	3.06996
TCGA-44-2665	1301	0	55	FEMALE	Stage IIB	T2	M0	N1	4.5645	3.03054	1.51157	4.44972	5.08387	3.90034	5.74321	4.10574	4.62787	3.23454	3.82414	4.69036	4.35647	5.8228	3.32966	5.01343	4.65529	4.09324	1.18249	2.69095	2.15792
TCGA-86-8055	124	1	79	MALE	Stage IIA	T2a	M0	N1	5.0047	4.19223	1.9579	4.68342	5.26835	4.26016	5.4951	4.25276	4.47565	3.72121	3.86646	5.22404	5.39346	6.19247	3.58648	5.99752	3.39869	3.47104	1.18677	2.88153	3.48417
TCGA-86-8074	24	0	62	FEMALE	Stage IIA	T1b	M0	N1	5.78771	4.06309	2.96136	4.784	5.41175	4.44783	6.12562	4.54766	4.41407	4.55073	3.76687	5.02153	5.5546	6.60959	2.9877	7.00865	4.64482	4.99061	0.826378	3.12486	3.61386
TCGA-44-2655	1324	0	65	FEMALE	Stage IA	T1	M0	N0	3.34976	2.96447	0.74304	4.55614	5.29797	3.90872	5.33786	3.63741	4.98797	1.43819	2.8609	4.7315	4.04052	6.2698	3.20534	5.65247	4.50815	3.53262	0.39308	2.59351	2.13804
TCGA-86-7953	997	0	69	FEMALE	Stage IA	T1b	M0	N0	5.95769	4.5771	1.86439	5.12717	5.70317	5.08892	6.22949	4.4442	4.63172	4.19446	3.86295	5.06277	6.17815	5.97326	3.16328	6.60432	2.80673	4.76858	0.797424	3.57224	3.85354
TCGA-NJ-A55R	603	0	67	MALE	Stage IA	T1b	MX	N0	3.89593	3.6182	1.99494	4.9685	4.93444	4.71804	5.24363	3.90757	4.42349	1.81036	3.26384	3.85055	3.83234	5.63916	2.99527	5.43699	4.39426	4.42022	0.555427	2.33078	2.56408
TCGA-78-7150	666	1	59	MALE	Stage IIB	T2	M0	N1	5.08741	4.79531	3.58742	4.90657	6.21896	4.33377	4.93314	5.61483	5.32848	3.83513	2.56814	4.87863	4.46148	5.62548	3.49669	6.24746	4.81107	4.23217	1.89621	2.98478	3.97623
TCGA-55-8092	154	1	75	MALE	Stage IIB	T3	MX	N0	4.37689	3.82887	1.86372	5.64107	5.43404	3.55915	4.97181	3.39867	4.75154	2.41028	3.32174	4.94306	4.14157	6.22718	3.35215	5.46718	5.3414	4.11732	1.07974	2.11466	3.26183
TCGA-93-A4JQ	526	0	49	MALE	Stage IA	T1b	MX	N0	5.02707	4.22413	2.89539	5.10967	5.15719	4.98818	5.74154	4.26928	4.65502	3.38621	4.247	4.32936	4.44856	5.4154	3.64122	6.39111	4.98105	5.15341	0.939068	2.90223	4.05151
TCGA-64-5774	2676	0	60	MALE	Stage IB	T2	M0	N0	5.34754	5.34248	2.48341	5.14579	5.39666	4.80325	4.50097	4.87085	5.22653	4.6529	4.22735	3.85832	5.46469	5.36943	3.21516	6.05058	4.41273	4.29032	1.36013	3.33495	3.93248
TCGA-55-7570	824	0	60	MALE	Stage IA	T1a	MX	N0	5.22783	4.68077	2.93212	5.21493	5.43971	5.17356	5.6988	6.03079	4.79722	4.04077	3.342	5.11704	4.82917	5.03093	3.92307	7.08764	4.9916	5.17386	2.7238	3.01947	4.62148
TCGA-75-6214	1115	1	unknow	FEMALE	Stage IIIA	T2	M0	N2	4.71733	4.10846	1.97331	4.89875	5.50804	4.60369	4.50051	3.59338	3.76523	4.38639	4.23072	4.13805	4.39279	5.68199	2.52618	5.483	3.32422	3.01897	0.759574	2.82141	4.41881
TCGA-95-8494	84	0	67	MALE	Stage IIA	T2a	M0	N1	5.84416	3.35814	1.32204	5.16433	5.35167	5.72322	5.77168	3.83216	4.87153	4.88777	3.13656	4.99577	5.31208	5.38868	2.88795	6.4442	5.19275	5.06171	0.541224	2.42631	2.82518
TCGA-78-7160	697	1	61	MALE	Stage IV	T4	M1	N2	4.52629	3.91678	1.68061	4.87976	5.66375	4.12313	5.06388	4.20616	3.63952	3.03238	3.63443	5.29436	5.26738	6.52241	3.87867	6.01271	4.24066	3.59606	1.11067	2.93647	3.53126
TCGA-55-8505	440	0	62	MALE	Stage IIIA	T1a	MX	N2	4.60583	4.04268	2.91838	4.48208	4.79772	4.88762	5.32366	4.94032	5.12574	3.53763	3.22127	4.89763	4.12594	6.02004	3.20055	6.04105	3.98832	4.50065	0.581134	2.4404	3.6171
TCGA-MP-A4TK	582	1	56	FEMALE	Stage IIB	T2	MX	N1	4.92307	3.93492	2.42756	4.54235	5.14799	5.30351	4.70685	3.68402	4.19269	3.47237	3.58095	4.60676	4.3059	6.32	2.84056	5.95991	4.53511	4.59005	1.37317	2.61177	3.52968
TCGA-78-7146	173	1	71	FEMALE	Stage IIIA	T2	M0	N2	5.57333	4.692	4.61267	4.4227	4.79908	4.58471	6.21994	4.9549	4.6747	4.70939	3.61664	5.53347	5.62034	5.72863	3.6882	6.59542	4.92641	4.10785	1.28082	2.72149	4.28061
TCGA-05-4244	0	0	70	MALE	Stage IV	T2	M1	N2	5.24171	4.34822	3.00429	5.08484	5.47181	3.86448	5.54398	4.24031	3.91286	2.80038	3.09419	4.38844	5.20752	5.77685	3.11408	6.27909	4.87245	4.52849	0.790308	2.45406	3.56179
TCGA-49-6742	488	1	70	MALE	Stage IIA	T2a	M0	N1	3.94051	4.35219	3.02054	4.1705	5.63825	4.30306	4.81837	4.59101	5.08337	3.20309	2.0042	4.33211	4.24707	5.55393	3.3491	5.36598	3.96481	4.18833	0.797823	2.72938	3.64162
TCGA-62-A470	1194	1	84	MALE	Stage IB	T2	M0	N0	4.03405	4.22063	2.34485	4.09108	4.88392	4.54879	5.62182	4.65885	5.06113	2.55494	4.21737	3.47532	3.96451	5.47324	2.78305	5.73521	2.19164	4.98078	1.06791	2.80413	3.35739
TCGA-75-7031	NA	0	unknow	FEMALE	Stage IB	T2	M0	N0	4.43594	3.80274	2.21231	4.28609	5.32641	5.11923	4.74948	4.16865	5.00313	3.02219	2.76829	3.02487	4.4474	4.4231	3.36752	6.43704	2.4165	4.08765	0.28598	2.11682	3.11429
TCGA-44-A47B	287	0	79	MALE	Stage IB	T2a	M0	N0	5.41642	3.71351	1.87498	5.32381	6.07575	4.51605	5.87584	4.82895	5.07276	3.29871	4.13573	4.8487	4.227	5.87891	3.1483	5.53409	3.91378	4.94978	0.937217	2.8502	3.18122
TCGA-91-6840	372	0	59	FEMALE	Stage IA	T1b	M0	N0	6.21146	4.39246	4.517	4.05215	4.48761	4.44817	5.4336	4.5538	4.43735	3.36186	3.60022	4.47933	5.33722	6.14854	3.97023	6.07124	3.80933	5.44406	2.73501	2.36282	4.22165
TCGA-38-4625	2973	0	66	FEMALE	Stage IB	T2a	M0	N0	6.8077	2.37537	5.41439	4.23533	5.50681	5.224	5.84276	4.30627	3.79583	4.65244	3.81931	4.253	4.4145	5.26973	3.89892	5.85596	5.17617	4.14129	0.676182	1.7299	2.04891
TCGA-MP-A4TC	74	1	77	MALE	Stage IIIA	T1	M0	N2	5.29255	3.46779	2.39849	5.07216	5.48651	5.58968	5.21945	3.48203	4.0444	4.144	4.21258	3.9701	4.77599	6.10961	3.12909	6.81815	5.05866	4.85027	0.814314	2.57185	3.11923
TCGA-55-7907	343	1	77	MALE	Stage IIA	T2a	MX	N1	4.58461	4.46757	2.72652	3.93698	4.96837	3.78888	4.95008	4.1033	4.22935	2.52575	3.08357	4.76986	3.70052	6.24077	3.03719	5.17879	4.40927	3.61161	1.29914	2.7621	4.29687
TCGA-75-6206	2590	0	unknow	MALE	Stage IB	T2	M0	N0	4.71356	3.74091	1.89045	4.95323	5.50552	4.28909	5.17182	3.83296	3.95304	1.29977	3.57311	4.99684	4.14407	7.02473	3.53193	5.55125	4.88417	4.48017	1.52497	3.42137	3.31919
TCGA-05-4420	912	0	41	MALE	Stage IB	T2	M0	N0	5.1022	4.7107	1.50301	4.71732	4.21485	5.00105	5.13999	4.91091	4.96091	3.9801	4.25415	4.29636	4.73934	5.03952	2.26484	5.71367	4.70888	3.88153	1.09846	1.88202	2.85644
TCGA-69-7760	202	0	73	MALE	Stage IIB	T3	M0	N0	4.26858	3.42326	1.03981	3.95856	4.6704	3.4207	5.55848	3.5371	4.91639	3.35766	2.07477	3.87575	4.97067	5.05647	2.58889	5.65518	3.28694	3.61554	0.497978	1.75455	1.9597
TCGA-NJ-A55A	15	0	76	FEMALE	Stage IB	T2	M0	N0	4.99812	3.65715	1.4117	4.98098	5.61237	4.74577	5.60339	3.95721	4.28498	2.10728	4.03118	4.39803	5.27235	6.30433	3.38923	5.30099	5.11182	4.74389	0.683497	3.21985	3.68849
TCGA-50-5944	1750	0	69	FEMALE	Stage IA	T1	M0	N0	4.2278	3.28668	1.34056	4.51997	5.23058	3.87688	4.89884	3.71965	4.01056	1.82134	2.09514	4.40266	4.7482	6.55173	3.60132	5.39162	4.32554	3.9448	0.77116	3.05786	2.85263
TCGA-55-6982	995	1	79	FEMALE	Stage IIB	T2	M0	N1	4.88708	3.23748	1.71283	3.92587	4.6275	4.32177	4.95071	3.36545	4.08911	3.77623	2.81183	3.97775	4.6197	5.23063	3.06597	8.03652	4.07532	4.29822	0.778975	2.27958	2.5642
TCGA-50-5066	1442	0	72	MALE	Stage IB	T2	M0	N0	4.98903	3.97711	2.70171	4.14564	4.80799	4.09701	5.52327	4.27687	4.29809	3.56889	3.93793	4.27053	4.51564	5.65235	2.94174	6.91797	4.82158	4.38928	1.1485	2.30774	4.01128
TCGA-55-A48Z	651	0	60	FEMALE	Stage IIIB	T1a	MX	N3	5.57618	3.81241	3.65087	4.57419	5.54735	5.48948	4.97434	3.44998	4.46959	3.17944	4.02006	3.78709	5.31091	5.02543	3.39639	5.07172	4.70684	4.46648	1.10967	2.42492	3.45422
TCGA-05-4405	610	0	74	FEMALE	Stage IB	T2	M0	N0	5.54694	4.21771	1.77761	4.44374	5.05895	4.79069	5.3141	4.09565	4.46072	3.61071	3.34404	4.75184	5.51863	6.78044	3.20276	6.23438	4.2758	3.95184	1.13698	2.96699	3.57509
TCGA-NJ-A4YP	50	0	52	MALE	Stage IB	T2a	M0	N0	4.65489	3.89566	2.9151	4.67372	5.43652	5.35945	5.18838	4.27265	4.54631	3.55032	4.0253	4.43667	4.12354	5.90812	2.95802	5.65506	4.38759	4.16962	1.04891	2.33278	3.84287
TCGA-55-8299	469	1	61	FEMALE	Stage IA	T1b	MX	N0	4.83926	3.8249	1.74452	5.24693	5.60954	4.39229	5.39364	3.99291	4.06015	3.34984	3.80667	4.53097	4.14974	5.85003	3.26054	5.85216	3.56882	4.19963	0.792792	2.77029	3.27554
TCGA-55-6981	1379	1	53	FEMALE	Stage IIIA	T1	M0	N2	4.66276	3.96427	2.16191	4.61862	5.04684	4.29755	5.10959	3.12041	4.35245	3.9235	2.89789	4.45745	4.03973	5.29443	2.8412	6.47713	3.97352	4.442	0.731631	2.37314	3.30537
TCGA-55-6986	3261	0	74	FEMALE	Stage IB	T2	M0	N0	4.55907	3.84778	1.15163	5.08997	5.49456	4.99521	5.34083	3.25614	4.21316	3.47809	3.33046	4.02338	4.70534	6.03693	3.88251	5.7169	4.43377	3.97231	0.633692	2.69178	3.02353
TCGA-71-6725	256	0	48	FEMALE	Stage IB	T2	M0	N0	5.25157	3.23864	1.5782	4.69211	5.94616	4.26716	5.23306	3.56311	4.23269	2.84202	3.04263	3.79843	4.52733	6.6456	3.04216	5.92032	4.76499	4.3343	1.2206	2.34736	2.38255
TCGA-44-3396	1130	0	74	FEMALE	Stage IIIA	T2	M0	N2	4.90433	3.16249	1.77145	4.92447	5.39415	4.55144	5.49999	4.13161	4.7327	3.88397	3.63136	4.35723	4.00851	4.91345	3.02615	5.11091	3.81563	3.99222	0.511208	2.59045	2.8067
TCGA-78-7145	826	1	52	FEMALE	Stage IV	T4	M1	N1	4.7525	3.88513	1.35657	4.50129	5.36833	4.4863	5.95811	4.94763	4.37667	4.00771	2.62145	5.16625	4.83567	5.43176	3.45172	6.8296	5.08988	3.73863	0.674032	2.61806	3.14717
TCGA-62-8402	1498	1	73	FEMALE	Stage IIIA	T2	M0	N2	5.30719	4.91953	3.90251	5.28493	5.54966	5.04724	4.90822	4.81314	5.33666	4.26397	3.70967	4.00101	5.24484	5.67824	2.86967	6.84847	2.85229	4.84618	1.38286	3.17874	4.32548
TCGA-44-8119	285	0	73	MALE	Stage IIB	T3	M0	N0	5.653	4.33453	3.48198	5.27164	5.52284	5.4645	4.93132	5.16946	4.77362	4.31117	4.11799	3.95923	4.93437	5.26933	3.58719	5.22095	4.17433	4.48889	1.88268	3.30746	3.57037
TCGA-55-6979	237	1	59	FEMALE	Stage IIB	T2	M0	N1	5.27742	3.85602	3.02034	4.3313	5.59482	4.36103	5.39777	3.60685	3.68585	4.43923	3.84815	4.50634	4.36891	5.23823	3.18328	5.4643	4.0704	4.16302	0.518241	2.39322	3.46626
TCGA-86-6562	376	1	52	MALE	Stage IIA	T2a	M0	N1	5.09103	4.09218	2.27849	4.65769	5.54839	4.7444	4.87181	3.74483	4.95782	3.5366	3.53057	4.17548	5.12644	6.45959	2.98668	6.05144	4.77	3.72466	1.11712	3.10508	3.76452
TCGA-55-6642	2449	0	63	MALE	Stage IB	T2	MX	N0	4.99153	3.87868	1.9662	4.69179	5.19753	3.75202	4.73266	3.88634	3.76152	3.23415	3.25367	4.70051	4.89737	6.13567	3.16141	4.9677	3.59738	3.62767	1.37885	2.88796	3.32003
TCGA-50-5933	2393	1	72	MALE	Stage IIIB	T4	M0	N2	5.55895	3.5801	2.30907	4.99972	5.48889	4.07924	5.67873	4.34225	4.30298	4.36748	4.24616	5.23712	5.15497	6.4431	3.57273	6.67416	4.21238	3.71747	1.07796	2.69968	3.47237
TCGA-49-4507	268	1	73	FEMALE	Stage IIIA	T3	M0	N1	3.23488	2.48516	2.41314	4.66822	5.56256	4.83262	5.42127	3.44704	6.59988	3.77897	1.74895	5.16261	2.81451	3.93309	2.27265	4.80252	5.83118	4.5314	0.298535	1.15458	2.1027
TCGA-69-7973	230	0	42	FEMALE	Stage IB	T2a	M0	N0	5.52945	4.82344	3.0854	5.22183	5.50447	4.3393	5.1655	4.789	4.69019	4.12903	4.79006	4.41636	5.36335	6.18969	3.64805	6.50214	2.98276	3.92577	1.60852	2.91563	3.99583
TCGA-NJ-A4YQ	1432	0	69	FEMALE	Stage IA	T1b	M0	N0	4.48776	3.88014	2.48878	4.87648	5.15767	3.98943	5.46847	3.69623	4.65163	2.87816	2.86028	3.76029	3.97519	5.14464	2.87807	5.58658	4.12521	4.2037	0.328269	1.9003	3.12876
TCGA-55-7903	567	0	64	MALE	Stage IA	T1b	MX	N0	5.27252	4.06816	2.40006	5.26899	5.8179	5.24513	5.55386	3.80139	4.41861	3.84129	4.42738	4.31061	4.50893	5.56824	3.09269	6.25331	4.59189	4.67966	0.749285	3.11252	3.32194
TCGA-50-5930	282	1	47	MALE	Stage IIIA	T2	M0	N2	3.84342	3.44987	1.95629	4.6377	4.96952	3.40404	4.84896	3.7977	4.03154	2.52189	2.74577	4.62862	3.71123	6.0837	3.01255	6.07429	4.06319	3.5161	0.891787	2.14942	2.75418
TCGA-05-4403	578	0	76	MALE	Stage IB	T2	M0	N0	3.41263	2.21361	0.864296	4.31297	4.88473	4.11004	4.76732	3.39219	4.34635	2.04944	2.96052	3.83288	3.89812	5.72051	2.29911	4.49393	4.56275	2.76274	0.172698	1.99915	2.31844
TCGA-78-7166	258	1	84	MALE	Stage IIB	T2	M0	N1	2.51081	3.03939	1.38435	3.65479	5.02837	4.02981	3.81125	3.15478	4.45388	2.53386	2.04444	3.03894	2.82216	4.76722	2.33405	5.27623	4.98645	4.11553	0.406123	1.92032	2.27109
TCGA-78-7149	3940	0	71	MALE	Stage IIIB	T4	M0	N0	3.06669	3.16891	1.6932	3.9764	4.64878	4.58322	4.31244	3.53383	4.26214	1.44263	2.16269	3.67226	3.1191	6.26093	2.90711	5.64188	5.11774	4.17537	0.582703	2.21971	2.38501
TCGA-97-8177	499	0	59	FEMALE	Stage IB	T2a	M0	N0	4.14865	3.1574	1.64237	3.99826	4.58007	4.0857	4.99363	3.64384	4.20765	1.66637	2.83636	3.66058	4.03135	5.71358	2.51582	4.66344	4.98717	4.17524	0.548125	2.32738	2.2327
TCGA-MN-A4N5	84	0	63	MALE	Stage IA	T1a	M0	N0	5.17666	4.19199	2.35549	4.92529	5.54562	5.66593	6.67764	3.47192	3.76496	4.16702	3.40259	3.88372	5.28708	6.09811	3.19462	6.2271	4.70839	5.40607	0.860792	3.07709	3.73706
TCGA-62-8399	2696	0	62	MALE	Stage IIIA	T2	M0	N2	5.37461	5.62331	3.33438	6.22876	5.67101	4.7303	4.89602	4.47672	3.92075	3.72763	2.76137	3.93097	5.34989	6.76153	3.16812	6.82182	4.32134	5.00721	1.87534	3.48097	4.25423
TCGA-55-7725	442	0	68	FEMALE	Stage IA	T1a	MX	N0	4.04945	3.29734	1.70348	3.75375	5.10633	2.00765	5.52935	3.99967	3.83827	1.31386	4.03141	4.13334	4.91596	5.91751	3.57825	5.92058	3.40126	3.75677	1.25441	3.53474	3.15592
TCGA-O1-A52J	1798	1	74	FEMALE	Stage IA	T1	MX	N0	4.79264	3.3185	0.900747	4.61657	4.7556	4.51814	5.11436	2.82879	4.04409	1.9992	2.88145	4.92512	5.15316	6.10527	3.57572	5.57205	5.10608	4.48031	0.277763	2.37442	3.12328
TCGA-97-A4M3	540	0	69	FEMALE	Stage IA	T1b	M0	N0	3.75468	4.37232	1.58497	4.65266	5.14907	4.39282	4.80029	3.87703	4.60159	1.38238	3.48747	4.22245	4.00461	6.52844	2.4421	5.50957	4.55574	4.7806	1.1902	3.06895	3.85662
TCGA-62-A46S	1653	1	73	MALE	Stage IB	T2	M0	N0	3.87973	4.13884	1.69536	4.67768	5.17238	3.84559	5.37734	3.66426	4.37119	1.49492	3.84662	4.40327	4.26939	5.53888	2.6873	5.75822	3.78879	4.47983	1.2663	3.26823	3.22857
TCGA-86-8054	1148	0	61	MALE	Stage IIB	T2b	M0	N1	5.7161	5.64555	2.43918	5.35033	5.65676	5.35345	5.47894	5.71968	4.59567	5.58564	4.6755	3.70424	5.74271	5.36072	3.57431	6.64349	4.00932	4.84182	2.65895	3.6265	4.79961
TCGA-78-8648	1209	1	58	FEMALE	Stage IIB	T3	M0	N0	4.78941	3.32088	1.64575	4.74772	5.34809	4.95796	5.41565	3.54408	3.69796	2.97836	3.67668	4.58137	3.66092	5.94082	2.62212	4.68584	3.6265	3.87195	1.05003	2.41813	3.00494
TCGA-44-7669	574	1	59	MALE	Stage IIA	T1b	MX	N1	6.42809	4.94499	3.2554	5.3354	6.02267	5.29896	6.02679	6.36192	4.87064	5.13241	4.02019	4.08614	5.49874	5.28366	4.47364	6.8161	3.07627	5.48994	2.22703	3.72255	5.23845
TCGA-99-7458	747	0	74	FEMALE	Stage IIIA	T4	M0	N0	5.02229	3.82114	1.62618	5.03206	5.58997	4.35091	5.43122	3.56014	3.38713	2.57686	3.66928	4.93996	5.15237	6.38691	3.69206	5.52643	3.94603	4.45481	0.935968	3.01914	3.75704
TCGA-J2-A4AG	988	0	66	FEMALE	Stage IA	T1b	MX	N0	4.87446	3.69941	1.04972	4.82486	5.69026	4.78686	5.48086	4.08493	4.22707	2.31893	3.90387	3.82793	4.28427	6.14539	3.72069	5.44836	4.3186	4.83588	0.415117	2.98013	3.3828
TCGA-44-6147	845	0	67	FEMALE	Stage IA	T1b	M0	NX	4.64614	3.37155	2.1744	4.29844	5.4358	3.45927	5.34011	3.7481	3.33665	1.87563	4.83627	5.62466	5.13162	5.42197	3.75047	5.47492	4.35182	4.04146	2.76728	3.81812	3.64523
TCGA-44-7667	1097	0	49	FEMALE	Stage IIB	T3	MX	N0	6.66509	5.5399	3.12898	4.44809	4.6681	5.4002	4.77272	4.94426	5.17792	6.45362	2.75357	3.53478	4.33385	4.91529	2.70865	6.44876	1.99577	4.44608	2.73285	2.8826	4.20588
TCGA-55-A490	99	1	78	MALE	Stage IIA	T2b	MX	N0	4.86732	3.79211	2.72489	3.85056	4.52666	4.31509	5.35013	3.28172	4.79807	3.73681	2.21884	4.74753	3.81587	5.93035	2.86529	5.9132	3.36686	3.18004	0.652464	2.42963	3.02868
TCGA-55-A491	626	0	81	FEMALE	Stage IA	T1b	MX	N0	5.057	4.3243	1.56612	4.14928	4.99494	4.93442	5.34315	3.91425	4.49601	3.80372	3.66638	4.37854	3.48229	5.19653	2.48877	5.56354	5.2967	4.31689	0.328351	1.82361	3.32056
TCGA-55-8302	478	0	54	MALE	Stage IB	T2	MX	N0	5.06232	4.16813	2.64001	5.04841	5.30115	4.8929	4.83156	3.78031	4.57712	4.24189	4.00411	3.68916	4.13741	5.71109	2.65596	6.46645	5.03094	4.86442	0.679314	2.11386	3.57586
TCGA-55-8207	977	0	73	MALE	Stage IB	T2a	MX	N0	4.7743	2.97194	2.27264	4.55019	5.27996	3.98112	5.31378	3.78148	3.69777	2.03994	3.17024	4.27562	4.72826	6.54202	2.76612	5.41625	3.94824	4.4937	0.744827	3.21924	3.13772
TCGA-69-7763	690	0	69	MALE	Stage IA	T1b	M0	N0	4.22046	3.72982	1.04942	4.79123	5.27911	4.32652	4.8171	3.50802	3.51034	2.21154	3.27575	4.78876	3.87082	6.48344	3.09298	5.54148	4.82804	4.0797	1.30947	2.3835	3.2655
TCGA-38-4631	354	1	72	FEMALE	Stage IB	T2	M0	N0	3.51725	4.13712	2.31147	3.96035	4.04061	3.90275	5.24817	5.01383	5.46465	2.82333	2.23558	4.11723	3.68053	3.74779	2.96274	5.42807	3.92852	3.53176	0.417621	1.96898	2.1997
TCGA-55-5899	930	0	58	MALE	unknow	T1a	M0	N1	5.31994	4.1599	3.66653	4.97612	5.36913	4.93386	4.87774	5.30712	4.56254	3.53335	3.05229	4.09174	4.73163	5.04557	3.54128	6.0702	4.98081	4.06616	0.932653	2.45783	3.74834
TCGA-86-6851	179	0	73	FEMALE	Stage IIA	T1b	M0	N1	5.26382	4.39289	2.21574	4.67426	5.03528	4.45601	5.53272	4.3181	3.98502	2.87368	3.72856	4.8919	4.84844	5.94959	3.78324	6.37085	3.86245	4.66481	0.847864	2.79789	4.2063
TCGA-L9-A443	193	1	63	FEMALE	Stage IA	T1a	MX	N0	3.9831	4.15642	2.7788	4.8163	5.68527	4.58217	5.63025	4.32708	4.77823	2.11886	3.88623	4.32228	4.16323	5.13012	2.93787	5.66437	3.90459	4.66892	0.703715	2.58052	3.2045
TCGA-44-5644	863	0	51	FEMALE	Stage IB	T2a	unknow	N0	4.90314	4.56154	2.51354	4.68344	5.53984	4.89056	5.76177	5.72774	5.36477	3.65923	2.59968	3.71218	4.66583	4.91494	3.11282	7.45985	4.42845	4.96725	1.27429	2.2789	3.90819
TCGA-44-3918	1036	0	60	FEMALE	Stage IA	T1	M0	N0	4.14819	3.72091	1.70062	4.11359	5.48474	3.0459	6.38873	4.45603	4.12948	2.0679	4.99408	6.05562	5.44026	4.9284	3.49824	5.18723	3.14839	3.55938	2.03163	4.19006	3.69333
TCGA-MP-A4TH	741	0	70	FEMALE	Stage IA	T1a	M0	N0	4.53233	4.01608	1.68358	4.98412	5.23539	4.31926	5.47397	3.60289	3.79268	1.56891	4.04565	4.54101	4.31351	6.70934	3.56753	6.18186	4.24046	4.94687	0.537786	3.2079	3.41678
TCGA-05-4433	730	0	82	MALE	Stage IB	T2	M0	N0	4.37256	3.42008	1.81338	4.58114	5.0623	4.03676	5.4521	3.39511	4.23422	2.99561	2.87421	4.62322	4.46792	5.83008	3.57244	5.72821	4.23093	3.31154	0.427616	2.88364	3.74648
TCGA-44-6148	704	0	60	MALE	Stage IA	T1b	M0	N0	4.82612	3.21018	1.34367	5.00429	5.09758	4.60586	5.08517	3.4603	3.82102	1.29869	3.47527	4.47311	4.74355	7.08742	3.36272	4.9966	4.86475	4.63067	0.814127	3.10829	3.38725
TCGA-38-6178	448	0	70	FEMALE	Stage IIIA	T2b	unknow	N2	5.47844	3.94356	2.10958	5.02173	4.9686	4.19359	5.65197	4.08828	4.5003	3.64208	3.2048	4.793	5.37051	6.49908	3.71118	5.90431	4.96209	4.46642	1.0319	3.04178	4.12143
TCGA-78-7539	791	0	75	FEMALE	Stage IIA	T2b	M0	N0	4.45454	4.29306	1.49613	4.3652	4.96269	4.06058	4.63723	3.59982	5.02045	1.96903	2.88117	3.69054	4.49103	6.10617	4.20114	6.2877	5.09017	4.79849	0.666058	3.43327	3.69392
TCGA-35-5375	264	0	61	MALE	Stage IIIA	T2	M0	N2	3.76379	2.08651	1.9742	3.43179	5.07459	3.19625	5.49369	4.09224	4.58224	1.93688	3.4629	3.72899	4.22671	4.23289	1.9324	5.06353	6.19303	3.74695	1.28475	1.80588	1.59106
TCGA-05-4397	731	1	65	MALE	Stage IIB	T2	M0	N1	5.91427	3.61309	2.25398	5.31453	5.33008	4.976	6.3171	4.66737	5.10933	3.96382	4.16631	4.592	5.03794	4.54824	3.1431	5.30022	5.09698	4.51852	1.00248	2.43491	2.71182
TCGA-97-7941	484	0	72	FEMALE	Stage IA	T1b	MX	N0	4.64275	3.40339	1.13229	4.39477	4.59968	4.73652	5.08581	3.08288	4.27586	1.76081	3.35938	4.15665	4.09865	6.346	3.34484	5.11768	4.70311	4.3921	0.695284	2.37866	3.26455
TCGA-J2-A4AD	550	1	61	FEMALE	Stage IA	T1a	MX	N0	4.29473	4.1053	4.49495	4.70697	5.729	4.22019	5.61813	3.96797	4.28876	2.68045	3.30129	4.45921	3.97225	5.52286	3.39458	6.15898	4.9958	5.04297	1.16414	3.43014	3.71154
TCGA-80-5607	NA	0	unknow	FEMALE	Stage IIB	T2	M0	N1	4.78033	3.40423	2.05307	4.60336	5.4391	4.53804	5.13145	3.94115	3.88982	3.85326	2.91764	4.58124	3.8977	5.73959	2.43214	5.30275	4.9594	3.93791	0.49759	2.13855	3.39206
TCGA-62-8394	139	1	65	FEMALE	Stage IIIB	T4	M0	N2	5.9185	4.20741	4.06826	4.61119	5.15909	4.97574	5.07153	3.88763	4.85052	3.73003	3.84659	3.44591	4.591	5.44459	3.12591	6.67719	3.82211	5.29146	1.55673	2.20858	3.83964
TCGA-NJ-A4YF	2161	0	50	FEMALE	Stage IA	T1	M0	N0	3.89468	3.77962	3.26185	3.99375	4.45595	4.79647	5.23795	3.34305	3.7365	1.967	2.62649	3.58644	4.00575	5.20835	2.28264	5.89084	4.84647	4.3097	0.289347	1.423	2.57098
TCGA-55-7995	889	0	73	FEMALE	Stage IA	T1b	M0	N0	5.98415	4.85932	3.21114	4.63324	5.89925	5.00244	6.55065	3.64751	4.77036	4.52053	4.48205	4.71887	5.20482	5.83126	3.77048	5.39259	4.35886	4.60622	1.52853	3.33533	4.49464
TCGA-38-7271	800	1	72	FEMALE	Stage IA	T1	M0	N0	4.7123	3.12663	0.842431	4.36108	5.56252	4.37264	5.23215	3.3436	3.80731	2.31794	2.78196	4.52116	4.27477	5.81358	3.25332	5.25671	3.66479	3.61974	0.480615	2.3207	2.92834
TCGA-86-A4P8	805	0	59	FEMALE	Stage IIIA	T1b	MX	N2	4.91956	4.04667	2.0405	5.14947	5.38008	5.2752	5.40424	3.60119	3.82365	1.507	4.34717	4.68506	4.23374	6.79211	3.81615	5.29405	4.02288	5.1842	0.98356	3.29399	3.76412
TCGA-44-7662	218	0	61	MALE	Stage IB	T2a	MX	N0	5.79312	4.06497	3.25356	4.68618	5.40115	5.13935	5.50721	4.03939	4.11956	4.8447	3.5514	4.42141	4.46946	5.69323	2.97153	6.79406	4.00904	4.59476	1.00517	2.64676	3.50015
TCGA-J2-8194	724	0	69	FEMALE	Stage IIB	T3	MX	N0	4.749	4.47178	2.14397	4.55336	5.22276	4.33596	4.93968	4.46562	4.01299	2.68224	3.66788	4.68931	4.91725	6.68209	3.37222	5.77735	4.68041	4.45062	1.12508	3.40939	3.64465
TCGA-38-4628	1492	1	65	FEMALE	Stage IIB	T2	M0	N1	3.77891	2.70269	1.12796	4.05508	4.68059	4.11015	4.66688	3.94244	6.16275	2.32723	2.40741	3.74946	3.82742	5.5551	3.16717	4.90798	4.93143	4.06839	0.437842	1.60363	2.51765
TCGA-97-7553	1870	0	58	FEMALE	Stage IA	T1	MX	N0	5.42359	3.82577	1.74671	4.73918	5.50027	4.56063	5.45941	4.11539	3.63531	3.66085	3.52829	4.64775	4.95358	6.68167	3.63017	5.67784	4.27662	4.12475	0.908701	3.25716	3.76904
TCGA-44-A4SS	415	0	73	MALE	Stage IA	T1b	M0	N0	4.89671	4.10558	3.21317	4.74023	5.27783	4.49842	5.36401	4.55166	5.58698	3.01701	4.12233	4.68906	4.77537	5.82084	3.32936	6.34309	4.20072	4.86586	0.349122	2.79811	3.58616
TCGA-38-4626	3674	0	57	FEMALE	unknow	T2b	M0	N0	4.77944	3.30102	1.27685	4.65901	5.29544	4.57781	5.49198	3.96609	3.66871	2.10681	3.15104	4.45045	3.83741	6.30852	2.96481	5.13701	4.0173	3.88836	0.374208	3.16302	3.44875
TCGA-05-4422	365	0	68	MALE	Stage IB	T2	M0	N0	3.83017	3.85727	1.5947	4.19565	4.63942	3.88448	5.04233	3.87447	4.38743	2.19344	3.68901	4.85719	4.05756	5.96226	3.56789	5.84328	5.26102	3.5974	0.612065	2.68525	3.07779
TCGA-62-A471	1246	0	64	MALE	Stage IIB	T2b	M0	N1	4.68037	4.21748	4.2059	4.98874	5.05132	5.21192	5.08734	5.0634	5.578	4.28774	3.48384	4.05878	4.25138	4.79872	3.10602	7.36217	2.1297	5.20673	1.00522	2.65634	3.06427
TCGA-86-8278	944	0	63	FEMALE	Stage IIB	T2	M0	N1	5.57193	3.75706	1.30219	4.86019	4.97314	4.54329	6.46618	3.3768	4.29117	4.10091	4.05007	4.36529	3.6296	5.74221	3.60708	5.61273	3.21712	4.48254	0.667304	2.82532	3.54517
TCGA-MP-A4TJ	339	1	62	FEMALE	Stage IA	T1	M0	N0	5.06155	4.02623	1.91302	4.97811	5.46991	4.72523	5.39796	4.01598	4.36435	3.05154	4.949	4.76666	4.76006	5.77168	3.40744	5.33803	4.51637	4.64012	0.999156	2.97034	3.47028
TCGA-05-4390	1126	0	58	FEMALE	Stage IB	T2	M0	N0	5.37908	4.28334	2.65824	5.33527	5.71243	4.78427	4.85534	4.97655	5.06829	4.42695	3.92127	3.8152	4.25776	5.11098	2.86336	5.38908	5.50194	4.1688	1.13938	2.51137	3.53371
TCGA-49-4486	2318	1	72	MALE	Stage IA	T1	M0	N0	2.00797	2.06875	0.697898	3.65337	4.99167	3.68617	4.19225	2.9047	4.76469	0.741435	2.40104	3.77964	3.36557	5.91371	2.8432	4.66458	5.08918	3.49104	0.423466	1.66983	1.45539
TCGA-55-6975	118	1	61	MALE	Stage IIB	T2	M0	N1	4.70754	4.24506	3.17647	4.60699	5.33612	4.48557	4.78481	4.83796	4.66897	4.00818	3.00232	4.50712	4.33634	5.59308	3.44581	6.05294	4.31233	4.08094	1.44047	2.842	3.34224
TCGA-05-5715	62	0	69	FEMALE	Stage IB	T2a	M0	N0	4.63411	3.48822	1.30316	3.9799	4.68016	4.22507	4.43566	3.67084	4.78676	2.81762	2.64355	3.59592	4.41691	5.41329	3.10536	5.77574	4.11529	3.66967	0.332978	2.56153	2.66883
TCGA-05-4396	303	1	76	MALE	Stage IIIB	T4	M0	N1	3.97796	4.60421	2.08924	5.58724	5.16206	4.05395	5.37612	4.58826	5.38102	2.35771	3.03871	5.12918	4.90718	6.00017	3.76634	6.78005	3.6205	3.88274	1.06718	3.39015	3.83337
TCGA-MP-A4TA	950	1	75	FEMALE	Stage IA	T1	M0	N0	5.27866	4.00417	2.9068	5.58691	5.39453	4.99555	5.31135	3.85656	5.06998	4.42121	3.37987	4.66183	3.9414	5.14729	3.31155	7.62846	5.24955	4.79638	1.02794	1.8058	3.13215
TCGA-91-A4BD	603	0	78	MALE	Stage IIA	T1b	MX	N1	3.44287	2.60878	0.458073	3.82927	4.55145	4.44385	5.15847	2.77569	3.93	0.911334	2.70206	3.10207	3.72974	5.53162	2.21031	4.93048	4.42626	4.43702	0.224717	2.16543	1.86346
TCGA-05-4395	0	1	76	MALE	Stage IIIB	T4	M0	N2	4.30771	3.27749	1.77885	4.53447	4.8548	4.27998	5.04585	4.59825	5.42652	3.52159	3.06171	4.78868	3.33625	4.42119	2.44597	6.91687	4.71916	3.5356	0.152564	1.41609	2.66097
TCGA-55-A48X	689	0	63	FEMALE	Stage IIA	T1b	M0	N1	4.94814	4.4669	1.70024	5.2936	5.71949	4.60208	5.70652	3.78573	4.01738	3.00095	3.6592	4.44567	4.52541	6.12389	3.37597	5.90645	4.59152	5.10562	0.577364	3.06967	4.41634
TCGA-J2-A4AE	1079	0	77	FEMALE	Stage IA	T1a	MX	N0	5.16861	2.99706	1.40722	4.55939	4.91602	4.53778	5.31956	3.55686	3.76865	3.22502	3.87129	4.3537	3.93384	5.13038	3.58523	5.57458	3.76723	4.56845	0.404435	2.90949	3.21192
TCGA-55-8507	418	0	53	MALE	Stage IA	T1a	MX	N0	5.35582	5.04835	4.25159	4.92906	4.80703	5.25915	5.2875	4.63808	5.11747	3.34932	3.25248	3.93826	4.61435	6.1263	3.47991	6.09772	4.84744	4.82747	0.802976	3.05119	3.66966
TCGA-MP-A4TD	307	1	71	MALE	Stage IIIA	T2	M0	N2	4.87668	3.63633	2.70028	4.8462	5.07854	5.38741	4.8753	3.72764	4.51123	2.94292	3.46179	3.2921	3.59197	5.45854	2.55303	5.0427	2.92674	4.25471	1.13807	1.78015	2.56139
TCGA-97-A4M1	601	0	52	FEMALE	Stage IA	T1a	M0	N0	4.45177	3.58481	2.50511	4.86408	5.13068	5.07344	4.717	3.13325	3.94863	0.877221	3.02668	3.52129	4.44122	5.96938	3.71817	5.43153	4.46672	5.59675	0.595766	2.20564	2.74117
TCGA-64-5815	866	0	74	MALE	Stage IIB	T2	M0	N1	4.49449	3.35631	1.4375	4.16527	5.08348	4.53855	5.23589	3.53188	3.76004	3.0068	3.37872	5.36902	5.17072	5.73969	2.66208	5.07553	4.31378	3.4048	1.10538	2.33271	3.07657
TCGA-86-8279	949	0	46	MALE	Stage IIA	T2a	M0	N1	5.68304	3.76253	2.54633	4.55891	5.20873	5.19691	5.3855	4.22428	4.14088	4.19186	3.04205	3.7055	4.3478	6.57634	3.02088	6.57241	5.0355	5.21307	1.06801	2.4708	3.67205
TCGA-55-8097	476	0	60	FEMALE	Stage IA	T1a	MX	N0	5.14965	4.17403	2.10661	4.995	5.31539	4.95582	5.4586	3.84574	4.46223	1.77332	3.707	4.02423	4.34905	6.11607	3.63304	5.40397	4.93225	4.98824	1.1474	2.85688	3.76687
TCGA-86-8358	653	0	44	MALE	Stage IB	T2a	M0	N0	7.09918	5.02408	4.31519	5.68684	5.0245	4.70487	6.0078	5.19516	4.64974	5.87039	4.29802	4.37695	5.66385	5.22976	3.89491	6.24206	2.38374	6.07762	2.45966	3.5123	5.14754
TCGA-50-5072	250	1	74	MALE	Stage IIIA	T2	M0	N2	5.19828	4.55318	3.59423	4.79291	5.71935	4.32648	5.57764	5.67936	5.13506	4.52439	2.92132	5.3894	4.03323	5.43564	3.41327	5.92242	4.25219	3.96671	1.59532	2.46543	4.02887
TCGA-97-7546	1285	0	76	FEMALE	Stage IA	T1	MX	N0	5.28561	3.18677	1.07613	4.42631	5.08182	4.425	5.46678	3.91721	3.51882	2.22237	3.34683	4.84279	5.48602	6.60601	4.05858	5.66427	4.18513	4.376	0.951457	3.23497	3.85272
TCGA-73-4659	711	1	66	MALE	Stage IIIA	T2	M0	N2	5.02734	3.70705	1.67654	4.86022	5.16035	4.6465	5.30351	4.45937	4.47921	4.14818	3.84245	4.11532	4.34408	5.94202	3.24338	5.58735	4.68222	3.98731	0.511431	2.18757	2.94211
TCGA-44-7659	691	0	70	MALE	Stage IA	T1b	MX	N0	5.0778	3.38171	1.29361	4.96177	5.23488	4.64856	5.44196	3.81629	4.07208	1.82744	3.58147	3.95009	4.49591	6.74335	3.13051	6.27644	4.51785	4.01415	0.288918	3.18364	3.12285
TCGA-55-A4DG	608	0	71	MALE	Stage IA	T1b	MX	N0	4.62735	4.06254	2.93789	4.40476	4.69575	3.94688	5.39299	3.36682	3.68377	1.81275	3.81465	4.15807	4.83544	6.46067	3.55414	6.53728	3.91702	5.31949	0.781365	3.24359	3.63779
TCGA-86-A4P7	415	0	63	FEMALE	Stage IB	T2a	M0	N0	5.63195	3.86521	1.84024	4.9555	5.36117	5.04337	5.19161	3.83217	4.25426	3.21633	3.87719	4.29205	4.06758	5.92913	3.2649	5.82971	4.65836	4.57683	0.795037	2.6879	3.52721
TCGA-05-4389	1369	0	70	MALE	Stage IA	T1	M0	N0	4.79061	3.71012	2.92498	4.79216	5.00708	3.96776	5.4205	4.20768	5.557	3.27109	2.89577	4.50689	4.50503	5.48612	3.00713	5.66717	5.52832	4.3324	0.723661	2.27037	3.11134
TCGA-80-5608	2832	0	unknow	FEMALE	Stage IA	T1	M0	N0	4.56901	3.61196	1.73887	4.48616	5.31566	4.61205	4.4835	3.8877	5.00022	3.565	3.38948	3.37442	4.01611	5.19299	2.58079	5.50228	5.27851	4.07537	1.03679	2.24299	3.30369
TCGA-67-3771	610	0	77	FEMALE	Stage IA	T1	M0	N0	4.27437	4.07175	2.79469	4.23138	5.31023	4.08559	4.95571	4.75336	4.67773	2.66547	3.66787	5.00648	4.4795	5.29406	3.12045	5.28178	4.67678	4.33655	0.90914	3.02344	3.68316
TCGA-05-5423	151	0	65	MALE	Stage IIB	T2	M0	N1	3.8509	2.19582	0.985318	3.73017	4.35026	3.44899	5.06694	3.77406	4.80827	1.28386	2.74484	4.1096	4.69269	5.48808	2.97259	4.81534	4.97417	3.7636	0.264362	2.0007	1.4153
TCGA-MN-A4N4	1175	0	57	MALE	Stage IA	T1b	M0	N0	4.66876	3.94884	3.71685	4.09169	4.68828	4.90943	6.29495	3.48421	3.79614	3.30757	3.71364	3.83764	3.80851	5.74662	2.86388	6.13584	4.98322	4.57985	1.05559	2.08814	3.33365
TCGA-93-7348	531	0	75	FEMALE	Stage IA	T1a	MX	N0	4.78457	3.4872	1.47731	4.3188	5.07219	4.54493	4.96659	3.09765	4.64876	2.25395	2.92145	3.95102	4.32463	5.8282	2.57512	5.69029	3.67517	4.10903	0.935579	3.17996	2.82665
TCGA-05-4249	1523	0	67	MALE	Stage IB	T2	M0	N0	5.49145	4.75887	2.36023	4.93948	5.23525	4.1349	5.27156	4.48982	4.0006	2.8607	3.44173	4.40246	4.88517	5.98042	4.15448	5.16567	5.21235	4.11669	0.96538	2.80106	3.83678
TCGA-J2-8192	739	0	65	FEMALE	Stage IIA	T2a	MX	N1	5.09811	3.70515	1.52163	4.39563	5.10314	3.99848	5.21545	3.87986	4.05462	2.61393	3.79192	4.86401	5.46273	6.54385	3.34089	5.56483	4.27374	4.40515	1.52123	3.81403	3.4329
TCGA-50-5068	1499	1	59	FEMALE	Stage IIB	T2	MX	N1	3.34066	2.48163	0.890003	3.79612	4.69112	2.95192	4.75828	4.03764	4.68571	1.70787	3.55725	3.33127	3.68687	4.37353	2.59965	4.07045	6.41127	3.36309	0.290163	2.23952	1.10413
TCGA-50-8457	1125	0	63	FEMALE	Stage IA	T1a	M0	N0	5.01672	3.45035	1.49062	4.60594	4.98294	4.46083	4.97166	3.25157	3.56251	1.58172	3.53955	4.23919	4.33099	6.49697	3.48415	4.93975	3.97506	4.10509	0.543095	2.81923	3.25695
TCGA-L9-A7SV	565	0	69	MALE	Stage IIA	T2a	M0	N1	5.3332	5.90642	2.89408	4.9607	5.30238	4.57823	5.33521	4.32644	4.54395	3.10353	3.51968	3.72407	4.77363	5.90067	3.85826	7.26476	5.27751	5.47055	2.18345	2.69276	4.55348
TCGA-64-1677	628	1	77	FEMALE	Stage IIIA	T2	M0	N2	4.0513	3.3442	2.39297	4.62214	5.2694	4.42517	4.94046	4.61958	4.89447	3.20264	3.31627	3.12056	3.57584	4.52605	2.61696	5.16883	5.71984	3.52209	1.42151	2.15737	2.2271
TCGA-44-A4SU	409	1	67	FEMALE	Stage IA	T1a	MX	N0	4.77818	4.09835	2.40262	4.36716	4.62376	5.00158	5.04031	3.56308	3.9576	2.41309	3.61505	3.99266	4.98709	6.07223	2.86243	5.64031	3.9569	5.27726	0.624519	2.80433	3.35847
TCGA-55-7910	1040	0	50	FEMALE	Stage IIA	T2b	M0	N0	4.73186	4.60701	2.38674	4.19	4.62439	4.17458	5.77438	4.89784	5.05715	3.38905	3.9703	4.56123	3.99768	5.24539	3.1434	6.49235	3.80039	4.55224	0.525336	2.11676	3.21524
TCGA-95-A4VP	605	0	66	FEMALE	Stage IIIA	T2b	M0	N2	4.13312	3.63184	2.65216	4.49093	4.69907	5.46155	4.49595	3.34871	4.77107	2.47298	2.9939	2.94777	3.35654	5.05818	2.70367	4.72853	3.59599	4.85509	0.862177	1.86707	2.5723
TCGA-78-8640	7062	0	59	MALE	Stage IIA	T1	M0	N1	5.5953	3.81805	5.02944	4.78241	4.93336	4.58634	5.03431	3.73225	4.43547	4.11846	2.66876	3.65474	4.8485	4.85042	3.68862	7.02992	4.30784	4.70328	1.15506	2.57547	3.84311
TCGA-55-8087	462	0	59	FEMALE	Stage IB	T2a	MX	N0	5.80626	4.53817	2.3206	4.61661	5.11591	4.74438	5.70907	4.01099	4.63302	1.35008	4.085	4.32125	4.89164	7.37471	3.82117	5.46131	4.83488	5.22139	1.25529	3.32958	3.79039
TCGA-55-8508	617	0	60	FEMALE	Stage IIA	T2a	MX	N1	4.64653	4.11653	2.00384	4.90118	5.08579	4.8766	4.75141	3.45517	4.50495	2.5848	3.65944	3.98529	3.90017	5.26343	2.81632	5.50349	3.93758	5.14064	0.496648	2.58286	3.44703
TCGA-44-8120	260	0	58	MALE	Stage IB	T2a	M0	N0	4.85428	4.70385	1.43562	5.23251	5.56962	5.03649	5.19675	3.3774	4.22555	2.76823	3.23537	4.89087	4.74988	6.68302	3.14544	5.79441	5.50101	4.94814	0.822281	3.5547	3.57579
TCGA-05-4410	0	0	62	MALE	Stage IB	T2	M0	N0	4.83093	3.40517	1.95315	4.33343	4.81067	3.62775	5.30069	3.64042	3.95329	2.49989	3.2283	4.73238	4.6786	5.75031	3.54905	6.14234	3.49128	3.77902	0.385185	2.48145	2.94657
TCGA-50-6597	1268	1	79	FEMALE	Stage IB	T2	M0	N0	3.23218	2.616	0.590035	3.20146	5.03253	4.49612	3.94113	2.5479	4.16559	1.78886	1.46687	2.37443	3.28595	5.52464	2.93483	4.86349	5.4469	3.65907	0.276889	0.740094	2.30751
TCGA-MP-A4SW	1778	1	53	MALE	Stage IIB	T2	M0	N1	4.9186	3.76205	1.64088	4.14985	4.47911	5.19514	5.15279	3.63677	3.96201	3.42718	3.13571	3.9611	3.99784	5.33463	2.82043	5.90435	4.50489	4.47838	0.669177	2.15151	2.91379
TCGA-91-6830	60	0	65	FEMALE	Stage IIA	T1	MX	N1	4.34819	3.67369	2.90381	4.6869	5.26932	4.23392	5.87362	4.38021	4.73685	2.74233	3.34049	5.49488	4.89988	7.00526	3.89831	5.75382	5.49513	4.36775	0.75603	2.61082	3.50812
TCGA-55-6971	1400	0	59	FEMALE	Stage IB	T2	MX	N0	4.94383	3.57753	2.22405	4.67402	5.19423	4.30613	5.23377	4.20006	3.83391	3.13596	3.72879	4.41419	4.43012	6.19464	3.46281	5.52614	3.24605	3.94577	0.810963	3.65276	3.05113
TCGA-55-7914	187	1	71	FEMALE	Stage IIA	T1b	MX	N1	5.03267	3.92389	2.10632	5.10625	5.66263	4.49978	5.68844	3.60794	3.51739	2.37717	3.95551	4.55016	4.79657	5.50234	3.22629	5.41528	4.76847	4.74421	1.42135	3.44956	3.44301
TCGA-67-3770	610	0	70	FEMALE	Stage IA	T1	M0	N0	2.98696	2.58175	1.32249	3.71437	4.24494	3.63932	4.495	3.25196	4.98319	0.762539	2.45639	3.4351	3.73596	4.74244	2.59379	5.35877	5.27432	3.37396	0.458501	1.98293	1.77222
TCGA-05-4432	761	0	66	MALE	Stage IIB	T2	M0	N1	5.10909	4.20684	2.14058	4.67884	5.03601	4.78586	4.9812	4.62291	5.09345	3.34242	2.34767	4.25262	4.66297	6.474	3.56649	5.55724	4.94902	4.72028	0.673417	2.44902	3.23122
TCGA-67-3772	573	0	82	FEMALE	Stage IB	T2	M0	N0	3.67909	2.5787	0.602519	3.66563	4.33984	3.6004	4.19554	3.66604	4.61425	1.54485	2.01555	3.73297	4.76555	4.97441	2.48541	4.06945	4.4017	3.91628	0.487443	2.0854	1.71641
TCGA-50-6593	336	1	49	FEMALE	Stage IIIA	T1	M0	N2	4.96125	3.80679	2.49455	4.05546	4.79797	4.66501	5.03098	3.55349	4.13825	3.84027	3.12921	3.82536	4.33385	6.07804	2.78517	7.08442	4.06487	4.27469	0.687757	2.43349	3.28012
TCGA-91-A4BC	44	0	59	MALE	Stage IIA	T2b	MX	N0	4.98282	4.00005	3.28353	4.36827	4.8902	4.67402	4.97134	4.1463	4.00243	3.79872	3.83836	3.65681	3.90277	5.42756	2.76987	5.75675	4.41742	4.40899	1.24231	1.87734	2.37903
TCGA-55-8208	674	0	73	FEMALE	Stage IA	T1b	M0	N0	5.35785	3.80935	3.1009	4.73285	5.4723	4.35923	5.74062	4.05859	4.03215	2.89209	3.7851	4.14413	4.53749	5.32782	3.14274	5.43143	3.7289	4.11394	0.731569	2.24954	3.44588
TCGA-50-6673	22	1	84	FEMALE	Stage I	T1	M0	N0	4.80073	3.59863	2.54035	4.76178	5.5194	4.63119	4.48936	4.59243	4.48605	2.87225	2.36343	4.48459	4.57892	6.12028	3.82828	5.62149	3.7777	3.48645	1.09918	2.22679	3.94388
TCGA-MP-A5C7	2248	0	76	FEMALE	Stage IB	T2	M0	N0	4.14878	4.44616	2.40271	5.03941	5.08321	4.65286	5.41518	4.15283	4.57457	1.78892	3.35165	4.76791	4.23569	6.85031	2.69381	5.57188	5.15239	5.02767	1.44954	3.60465	3.41873
TCGA-55-A48Y	630	0	69	MALE	Stage IIA	T2b	M0	N0	4.04262	3.66773	1.90922	4.07147	5.15326	3.75988	5.10392	4.05556	4.46786	3.59413	3.27416	4.717	4.33145	4.97253	2.67016	6.05136	4.3652	3.30347	1.66639	1.6643	3.35086
TCGA-64-5781	1559	0	55	FEMALE	Stage IB	T2	M0	N0	3.94732	2.96708	1.72908	4.35753	5.25182	4.11488	5.00322	3.94218	4.73779	3.09892	3.55278	4.62701	3.62802	5.37121	2.48505	5.40595	5.00398	4.37506	0.287633	1.17829	1.90901
TCGA-55-7281	872	0	70	FEMALE	Stage IA	T1b	M0	N0	4.6073	3.28651	0.97611	3.80548	5.16365	4.59328	4.94918	3.45118	4.46989	2.99327	2.28522	3.37534	4.09819	5.60855	2.5289	5.19386	4.76315	4.28468	0.264816	2.49392	3.10399
TCGA-35-4122	225	0	69	MALE	Stage IA	T1	M0	N0	3.0812	2.41338	1.39717	3.41934	4.29458	3.45734	4.45211	3.78188	4.71384	2.04058	2.87352	3.91383	3.90682	4.10454	1.75499	3.91704	5.48209	2.99674	0.145656	1.29043	1.27077
TCGA-55-8615	446	0	67	MALE	Stage IIIA	T3	MX	N2	4.71225	4.31317	2.74742	5.03782	4.67798	5.05666	4.66699	4.27877	5.12045	3.02024	3.14828	3.32807	3.78559	5.98645	2.61526	6.09526	3.68016	4.60085	1.34785	2.84093	3.36017
TCGA-86-A456	896	0	78	FEMALE	Stage IA	T1a	M0	N0	4.1771	3.78117	1.04836	4.95199	5.42034	4.19003	5.3768	4.27238	4.1058	2.5923	3.26068	4.01124	4.38684	5.76122	2.65239	5.93396	4.6443	4.84257	0.590583	2.78746	2.61002
TCGA-73-7498	1189	0	58	FEMALE	Stage IA	T1b	M0	N0	4.46711	4.11609	1.69536	4.9896	5.33578	4.65066	5.05335	3.52138	4.45809	1.48489	3.78314	4.4891	4.39931	7.19501	2.92453	5.54956	4.75472	4.89592	1.09375	3.61649	3.83817
TCGA-97-8547	657	0	78	FEMALE	Stage IIIA	T2a	MX	N2	4.83174	3.37056	2.55861	4.38123	4.87395	5.08295	5.42336	3.76628	4.43893	3.69526	3.32145	3.96472	3.86298	5.63923	2.63554	6.17633	4.35617	4.39625	0.577381	2.14747	3.04828
TCGA-L9-A444	307	0	60	FEMALE	Stage IA	T1a	MX	N0	4.88158	3.94633	2.7791	4.55169	4.93754	4.78282	5.24397	3.51173	3.89114	2.1865	3.587	3.7333	3.54647	5.49716	2.86219	5.80951	4.3414	4.41029	0.462007	1.97269	3.45697
TCGA-67-3773	427	0	84	FEMALE	Stage IB	T2	M0	N0	3.72241	2.36032	0.435814	4.35682	4.59087	3.54118	6.00977	3.71991	4.13381	1.1697	3.07352	3.75826	3.69034	5.01031	2.55171	4.72007	4.4764	3.76114	0.422903	2.49569	1.58705
TCGA-NJ-A4YG	2261	0	65	MALE	Stage IB	T2	M0	N0	4.14167	3.86373	1.45341	4.59568	5.14607	4.35853	4.93906	3.53007	4.08612	2.19219	3.8027	3.37064	3.96217	5.6654	3.10614	6.09191	4.17267	4.35663	0.342413	2.19402	2.93081
TCGA-05-4426	791	0	71	MALE	Stage IB	T2	M0	N0	4.08786	2.85606	1.15263	4.48077	4.79058	4.53589	5.4551	3.38865	3.72383	3.50163	4.02251	4.31213	5.81876	6.56784	3.36173	5.78186	4.74638	4.5947	0.306708	2.40624	2.90584
TCGA-55-8090	598	1	80	MALE	Stage IA	T1a	M0	N0	4.75434	3.77821	1.17484	4.5704	5.06533	5.30828	4.76081	3.18834	4.17771	4.2861	3.40278	4.45308	5.13955	6.69765	2.63448	5.15079	4.64969	3.65359	0.969254	2.71526	3.30899
TCGA-78-7163	7248	0	60	MALE	Stage IB	T2	M0	N0	4.24075	2.67409	0.926319	4.50016	5.38185	4.49265	5.41355	2.88819	4.23848	1.4909	3.12536	4.34885	4.49594	6.70004	3.10754	5.83389	5.49933	4.66448	0.420105	2.54814	2.35345
TCGA-05-4417	455	0	51	FEMALE	Stage IB	T2	M0	N0	4.39955	4.10303	1.62657	4.25915	5.08716	4.06456	5.09271	4.48463	4.39322	2.70465	3.63109	5.0782	4.20783	5.63632	3.24665	5.35324	4.17454	3.55954	1.28707	2.62671	3.09421
TCGA-49-6743	1621	0	81	FEMALE	Stage IIIA	T1	MX	N2	5.77675	4.54307	3.95118	4.91721	5.19741	4.66898	6.34909	4.34538	4.64803	4.83763	3.52048	5.26731	4.44392	5.70204	3.68196	7.1461	5.0435	3.80249	1.20546	2.972	3.78977
TCGA-05-4434	457	1	67	FEMALE	Stage IV	T4	M1	N1	4.63806	3.77633	2.66323	4.54975	5.1765	4.16211	5.56307	4.95109	4.94696	3.5014	3.30857	4.69562	5.83267	6.11671	3.04683	5.71422	4.89692	4.14625	0.452742	2.57381	3.13737
TCGA-75-6203	NA	0	unknow	FEMALE	Stage IIIA	T2	M0	N2	4.16804	2.84921	1.30513	4.26799	5.1406	4.37873	4.85689	2.8148	3.35702	1.33839	2.83574	4.51022	4.58122	6.1524	3.23997	4.70156	4.01426	3.43738	0.496008	2.40781	2.87255
TCGA-75-6207	NA	1	unknow	MALE	Stage IIIA	T2	M0	N2	5.58456	4.60278	3.12547	5.1126	5.0769	4.85091	5.81085	3.79253	5.05322	3.81733	6.81225	5.3938	5.60729	5.74874	3.85532	7.45894	4.92886	3.89523	0.655656	2.684	3.99582
TCGA-05-4415	91	1	57	MALE	Stage IIIB	T4	M0	N2	5.66577	4.45893	5.32023	6.99625	5.5557	4.43379	5.39859	5.48827	4.36257	4.95056	3.69641	4.3135	4.45217	4.49739	3.88869	6.91832	3.77245	4.85675	3.94999	2.76933	3.44002
TCGA-50-6592	777	1	71	FEMALE	Stage IB	T2	M0	N0	5.58492	4.01671	3.30135	4.99385	6.05367	4.04696	5.43936	5.48387	5.15883	3.77385	3.3333	4.34468	4.67053	5.55967	3.57025	6.59559	3.95494	3.90108	0.829547	2.81638	3.99125
TCGA-78-7158	179	1	59	FEMALE	Stage IIIB	T4	M0	N2	5.89835	4.25534	2.83369	5.03716	5.17925	4.93842	5.18977	4.38916	3.66372	2.59662	3.92442	4.02229	4.88388	6.20118	3.1633	5.80245	4.82953	3.65062	0.985394	3.16974	3.73605
TCGA-86-8673	862	0	61	MALE	Stage IB	T2	M0	N0	4.56318	3.56136	2.65963	4.95824	5.06759	5.75598	5.70105	3.1362	4.82623	4.16259	3.1855	4.5673	4.26363	6.15143	2.66712	6.32119	5.1492	4.13803	0.498744	2.06691	2.23873
TCGA-44-A479	486	0	73	FEMALE	Stage IB	T2	MX	N0	5.02191	4.09783	3.16931	4.9293	5.56968	3.96596	5.26925	4.67372	4.7373	3.13139	4.45169	4.50047	4.36164	4.94686	3.68997	6.02232	3.90327	5.18464	1.18355	2.66784	3.28892
TCGA-50-6594	370	1	79	FEMALE	Stage IIIA	T3	M0	N2	4.71773	3.82642	0.583556	5.00572	5.0904	4.23112	6.78948	4.10503	5.38474	3.82375	4.80076	5.26466	4.22885	5.0935	3.00187	7.4108	5.76383	4.29211	1.25375	2.47777	3.16688
TCGA-50-5044	624	1	72	FEMALE	Stage IIIB	T4	M0	N1	3.95424	2.83472	1.13109	4.50914	5.67546	4.50717	4.48749	3.55047	3.96103	3.85242	3.48688	3.72559	2.63737	4.89987	2.75123	5.29427	4.49377	4.31256	0.374806	1.51749	2.70504
TCGA-78-7542	321	1	56	MALE	Stage IB	T2	M0	N0	5.77809	2.09122	4.18381	5.10247	6.60716	5.40133	5.11708	4.27878	3.62645	5.36855	3.84845	4.21805	4.663	5.7582	3.03844	6.26511	4.52922	4.76019	0.44545	2.96918	3.92612
TCGA-53-7626	929	1	76	FEMALE	Stage IIA	T1	M0	N1	5.50436	3.77981	1.95496	4.56312	5.29003	4.45462	5.74583	4.0619	4.31916	3.56045	2.91018	5.01689	4.82114	6.2711	3.49519	5.82612	4.11332	3.78105	1.39026	4.02378	4.00895
TCGA-62-A46R	1725	1	54	FEMALE	Stage IB	T2	M0	N0	5.08669	3.58824	2.59409	3.69079	4.56158	3.92616	5.01504	3.69741	3.92273	2.77322	4.00702	3.35457	4.18762	5.57065	3.37023	5.47765	4.3898	4.63026	0.730385	2.44036	3.01223
TCGA-75-5147	1333	0	unknow	FEMALE	Stage IB	T2	M0	N0	4.75015	4.09017	1.97591	4.62502	4.6963	3.99972	6.05784	4.61654	4.87863	3.26259	3.87036	4.28708	4.73065	4.74192	2.99473	6.57796	5.13997	4.30588	0.787937	2.39031	2.58383
TCGA-MP-A4T4	2617	1	68	FEMALE	Stage IIB	T2	M0	N1	4.86192	3.86668	2.51909	4.8403	5.25649	4.43052	5.94671	3.52134	3.66826	3.10917	3.99501	4.53333	4.43346	5.68848	3.19283	6.75547	4.08726	4.92889	1.14612	2.61139	3.5891
TCGA-55-8621	515	0	75	FEMALE	Stage IA	T1a	MX	N0	4.92345	3.97882	1.68334	5.03126	5.40304	4.7494	4.98901	3.5799	4.07062	2.61395	3.3653	4.27979	4.52746	6.26774	3.11177	5.0099	4.08965	4.3409	0.673883	2.60321	3.39644
TCGA-55-7815	773	0	76	MALE	Stage IB	T2a	MX	N0	4.07136	3.08493	1.17673	4.15947	5.96411	1.39681	5.13535	4.88041	3.99527	1.38119	3.72709	5.66007	5.06154	6.19694	3.35171	5.70007	1.67862	2.82309	1.4089	3.15493	2.77304
TCGA-67-4679	448	0	69	MALE	unknow	T3	M0	N0	4.51178	3.44007	1.56815	4.85351	5.13688	3.92993	4.88653	3.70066	3.4908	1.7559	3.62162	3.86399	5.07622	6.23383	2.75347	5.00089	4.32321	3.65104	0.575147	3.66195	3.20816
TCGA-38-4627	1147	1	64	FEMALE	Stage IIA	T1b	M0	N1	3.81538	2.83452	1.16503	4.34781	4.9022	4.69476	5.10405	3.64925	4.4733	2.43126	3.40103	4.91988	4.7076	5.79404	2.81624	4.839	4.76933	3.81797	0.868494	1.8869	2.01977
TCGA-NJ-A7XG	617	0	49	MALE	Stage IIIA	T4	M0	N1	4.14502	3.99574	1.43008	5.26641	5.65564	4.86941	5.04112	3.7014	4.05366	2.06727	2.98059	3.05352	4.54458	6.74369	3.15714	6.22336	4.91266	4.6129	0.460725	3.16615	2.92156
TCGA-99-8033	656	1	74	FEMALE	Stage IV	TX	M1	NX	5.19741	3.96853	2.38719	5.18291	5.31028	4.55276	5.51197	4.73388	4.67064	4.37079	3.6091	5.17891	3.37404	5.51898	3.19838	7.26643	4.8828	4.86899	0.816859	2.16324	3.83193
TCGA-99-8032	44	0	61	MALE	Stage IA	T1a	M0	N0	4.55062	3.91602	1.89217	4.41373	4.93381	4.66738	5.06014	4.51554	4.56239	3.24417	3.43063	3.87204	4.1282	5.47902	2.97951	5.33809	5.43189	4.46788	0.803155	1.92398	3.16065
TCGA-69-8254	409	0	85	MALE	unknow	T2b	unknow	unknow	4.80041	3.16115	1.18892	4.34445	4.66144	4.39532	5.1953	3.56928	3.95434	2.26767	3.33501	4.3772	3.86374	5.95547	2.83756	5.24128	4.35868	3.45528	0.424555	2.09199	3.07776
TCGA-L9-A743	664	0	56	MALE	Stage IIA	T2a	M0	N1	5.21219	3.71027	2.54491	4.66538	5.29389	4.73317	5.19848	3.68218	3.63778	3.88219	3.40745	4.2769	3.99081	5.63886	3.34473	5.79257	4.87098	4.09473	0.802679	2.89328	3.32399
TCGA-NJ-A55O	13	0	56	FEMALE	Stage IIA	T1b	M0	N1	4.09083	3.44462	1.32452	4.54151	4.85036	4.72258	4.85955	3.24048	3.90403	2.84464	3.42849	3.97432	4.09917	5.94621	2.79896	6.00459	3.92724	4.35632	0.273523	2.09254	3.48698
TCGA-55-7283	609	0	76	FEMALE	Stage IIIA	T3	MX	N2	4.83439	4.02385	1.38795	4.18497	4.83613	4.96946	4.94927	3.70747	3.81835	3.41841	2.79815	3.95194	4.93512	6.67065	3.31126	5.6079	5.39602	4.40725	0.859297	2.74299	3.50047
TCGA-44-2662	1280	0	65	MALE	Stage IB	T2	M0	N0	5.03137	3.85132	2.4065	4.57826	5.60148	4.18726	6.01676	4.27457	3.98779	3.93708	5.05182	5.55363	4.52979	5.00621	3.69732	5.17361	3.47294	4.60539	1.93317	4.46876	3.63619
TCGA-99-AA5R	658	0	70	FEMALE	Stage IA	T1a	M0	N0	4.44957	3.32056	1.78302	4.94096	5.20683	4.86019	4.99164	3.27333	3.72845	1.84249	3.73493	4.22253	3.63273	6.24981	3.06382	4.77343	4.7058	4.8694	0.657395	2.67789	2.94703
TCGA-62-8395	1216	0	80	FEMALE	Stage IIB	T3	M0	N0	5.42588	3.92576	2.53429	5.54303	5.30393	4.65384	5.47852	3.71106	4.78031	2.70667	3.15911	5.07886	4.38228	7.62049	3.03177	6.54821	4.56233	4.83817	1.08903	3.05223	3.47486
TCGA-MP-A4T7	167	1	75	FEMALE	Stage IV	T2	M1	N0	4.19935	3.82384	2.13288	4.92322	4.93464	5.03589	5.00689	4.18095	4.58727	2.67966	3.22685	4.12858	3.48316	6.11423	3.09603	6.09596	4.97942	4.33136	0.968995	2.16053	3.41704
TCGA-55-8204	515	0	87	FEMALE	Stage IB	T2a	MX	N0	4.74592	3.02084	2.23767	4.8257	6.02607	4.36202	4.86786	3.72712	3.68285	3.58771	2.74902	4.52189	4.38458	5.56057	3.4674	7.04736	4.3489	3.74116	0.303615	2.23839	2.91912
TCGA-86-8585	353	0	57	MALE	Stage IB	T2a	M0	N0	4.86898	4.30381	2.67367	4.64256	5.29437	4.76414	4.74514	4.00799	4.52098	3.56973	3.386	3.24054	3.65577	5.58136	5.31692	6.23304	5.57635	4.51646	1.04026	2.14121	3.14966
TCGA-97-A4M5	634	0	83	MALE	Stage IA	T1b	M0	N0	4.85462	4.4588	1.93116	5.26523	5.27219	4.74906	4.68956	4.12549	4.32695	2.52542	3.45482	3.9731	4.42814	6.17226	3.16175	5.59643	5.37445	4.84826	0.977161	2.76956	4.39781
TCGA-50-5055	1830	1	79	FEMALE	Stage IIA	T1	M0	N1	4.28631	3.06084	1.02368	4.2727	5.54675	4.25294	5.32338	3.63342	4.4416	2.51835	2.95442	4.03704	4.04445	5.4129	3.34168	4.92442	5.21347	3.87285	0.417772	2.0464	2.05391
TCGA-55-8510	539	0	55	FEMALE	Stage IB	T2a	MX	N0	5.00721	4.19046	2.86612	4.7447	4.95318	4.80922	5.11243	3.17819	4.1587	3.3045	3.16469	3.80392	4.1432	5.8133	2.79091	6.41231	4.41176	4.82367	0.491529	2.30715	3.43081
TCGA-75-7025	3305	0	unknow	MALE	Stage IB	T2	M0	N0	4.54383	3.66919	1.70617	4.44567	4.84855	3.96772	5.47607	3.44748	3.83209	1.2108	3.16924	4.13763	4.94315	6.04085	3.27308	5.09085	3.83151	4.99888	0.773321	2.88913	3.13274
TCGA-53-7624	1043	1	40	FEMALE	Stage IV	T2	M1	N0	6.061	4.92824	6.31024	4.30666	5.28376	3.98259	5.39526	5.52628	5.62962	4.58297	4.2948	4.35432	5.00031	5.81442	3.71712	6.43804	4.58078	4.79017	4.7914	2.64474	4.95136
TCGA-78-7154	593	1	72	MALE	Stage IIIA	T3	M0	N2	5.6095	3.28862	2.98391	4.13308	5.52352	4.66371	4.90658	3.44926	4.32493	4.70194	3.09212	4.47774	4.76553	5.14549	3.23237	6.29186	1.95206	3.49382	0.54043	1.80792	3.26
TCGA-69-7761	186	0	84	MALE	Stage IB	T2a	MX	N0	4.63113	3.16778	2.32709	4.69912	5.77134	3.35204	5.1977	4.18821	4.35531	3.1872	3.39949	4.85326	4.51625	5.52336	3.41064	5.79376	3.9632	3.93024	0.906428	2.99367	3.17694
TCGA-MP-A4SY	1501	1	61	MALE	Stage IIB	T2	M0	N1	4.78981	3.85382	2.56182	5.3782	5.55514	4.23866	5.69314	4.57889	4.78319	3.28267	3.91285	4.47846	5.01735	5.82638	3.22596	7.54077	3.85398	4.68643	0.606234	2.54371	3.52449
TCGA-55-1596	2065	0	55	MALE	Stage IIB	T2	M0	N1	4.79897	4.47144	3.6245	4.34218	4.51473	3.72726	5.90924	4.87004	5.43152	3.7785	2.16894	4.68026	4.46218	4.82069	3.26868	5.77498	5.34894	4.08306	1.01763	2.40086	3.01844
TCGA-55-6968	1293	1	61	MALE	Stage IV	T1	M1	N0	5.91251	4.73197	3.28872	4.77002	5.61152	5.59633	5.72385	5.08099	4.1693	4.82598	4.41322	4.23997	5.07087	4.86113	3.71646	5.12689	4.05906	4.49347	1.8773	2.68371	4.5756
TCGA-55-7724	705	0	76	FEMALE	Stage IB	T2a	MX	N0	3.87691	3.27529	1.83656	4.0933	5.71241	1.89644	5.34895	4.34736	3.75641	1.55015	3.0422	4.97368	4.92792	5.82654	3.5356	5.55669	1.89677	3.09895	1.02188	3.431	4.13825
TCGA-50-5049	3094	0	70	MALE	Stage IA	T2	M0	N0	4.45344	3.25833	1.67037	4.28774	5.3045	3.87157	5.11779	3.671	3.83164	2.98105	3.96523	4.41187	4.38923	5.13778	3.25681	5.53812	4.91312	3.49234	0.768291	2.36065	2.83386
TCGA-4B-A93V	300	1	52	FEMALE	Stage IA	T1b	M0	N0	4.8534	3.52425	2.39728	4.61373	5.17546	4.83049	4.33204	3.16594	4.07473	3.04844	2.72247	2.88776	3.65612	5.11333	2.97853	5.91408	4.65567	4.65805	0.823393	2.39256	2.09176
TCGA-05-4425	669	0	70	FEMALE	Stage IV	T2	M1	N0	4.92825	3.25851	2.23101	4.30809	4.67625	4.27601	5.41887	3.63237	4.13048	3.25386	3.60718	4.81999	4.45296	5.35776	2.74948	5.32608	5.54454	3.98872	1.0474	2.76291	2.92685
TCGA-97-7552	1932	0	70	MALE	Stage IB	T2	MX	N0	4.7871	3.12776	1.4779	4.6228	5.29462	3.87458	5.34757	3.66017	3.84295	2.20545	3.69529	5.13508	4.89346	6.57615	3.83409	5.12454	4.33043	3.58016	0.755858	3.12934	3.13165
TCGA-78-7633	1528	1	67	MALE	Stage IB	T2	M0	N0	3.81553	4.07208	1.23966	4.91313	5.00974	3.78516	4.86536	3.94957	4.57977	1.95116	2.41866	4.39123	3.89002	7.47807	2.86578	5.72911	4.62914	3.90738	1.36429	3.13549	3.22323
TCGA-55-6985	1233	0	58	FEMALE	Stage IB	T2	MX	N0	4.79726	3.80176	1.98462	4.28439	5.38126	4.5821	4.86878	3.67059	4.04398	3.95421	3.05728	4.57706	4.85379	5.78964	2.70625	5.46334	4.55603	3.89994	0.918647	2.89726	3.18148
TCGA-49-AARQ	6732	0	41	FEMALE	Stage I	T2	MX	N0	5.53944	3.30944	4.26358	4.79354	5.05105	4.43514	6.13797	3.13837	3.86617	3.72773	3.93042	2.03758	3.1629	4.07072	2.26663	5.31612	4.34204	5.94424	0.594338	2.10062	2.3842
TCGA-49-AAR2	2224	0	64	MALE	Stage IB	T2	MX	N0	3.11776	3.79325	2.58941	4.47977	5.02249	4.33492	4.20544	2.82298	4.86101	1.95204	2.29755	3.14171	2.69444	4.80386	2.56393	5.36486	5.21325	5.09356	0.611823	1.68702	2.04715
TCGA-73-4658	1600	1	80	FEMALE	Stage IB	T2	M0	N0	4.81073	3.08292	1.19825	4.37611	5.48487	4.14435	5.04129	3.77901	4.28631	3.1303	3.39617	4.42871	4.43199	5.67263	3.19659	5.57116	4.28298	3.34147	0.687053	2.32547	2.96566
TCGA-97-A4M6	568	0	45	FEMALE	Stage IA	T1a	M0	N0	4.86807	4.18906	2.38569	4.68176	5.08121	4.55075	5.14594	3.45827	5.13659	2.04364	3.55793	3.74303	5.20447	5.66255	3.77399	6.09376	4.61757	5.17183	0.477266	2.79642	3.31302
TCGA-78-7159	1974	0	60	FEMALE	Stage IA	T1	M0	NX	4.86774	4.37876	2.61182	4.61359	5.46507	5.43444	5.11997	4.53293	4.57825	3.82266	3.79112	4.45878	4.48278	5.40358	3.20849	5.92275	4.88046	4.31739	1.40825	2.84559	3.57974
TCGA-67-6215	174	0	52	FEMALE	Stage IB	T2a	M0	N0	4.95023	3.33904	1.37796	4.64495	5.34924	4.17731	5.50811	3.83582	3.85879	3.55041	3.42939	3.69844	4.00075	6.07408	3.22108	5.85196	3.41248	3.82776	0.287323	2.46823	3.06361
TCGA-97-7554	775	0	83	FEMALE	Stage IIIA	T2a	M0	N2	5.15474	3.48208	1.11748	4.57224	5.56714	4.16487	4.88093	3.57028	3.86697	2.9324	3.97184	4.5226	5.20373	6.00266	3.00104	5.84517	3.35133	3.72033	0.580082	2.48503	3.60669
TCGA-44-6146	728	0	64	MALE	Stage IIB	T3	M0	N0	3.45022	3.08966	1.36424	4.17501	4.81297	2.64423	5.64054	4.18771	4.16065	2.33765	4.13278	6.11167	4.8444	5.64045	3.66591	5.4434	3.72055	3.79079	2.56902	4.24365	4.08269
TCGA-35-4123	182	0	38	MALE	Stage IA	T1	M0	N0	3.85455	3.66341	1.6414	4.31207	4.98906	3.36474	5.56962	4.60601	4.62054	2.45217	3.8855	4.40096	4.15059	4.63034	2.36997	5.23364	4.78706	3.79224	0.49765	2.04029	2.45599
TCGA-05-4382	607	0	68	MALE	Stage IB	T2	M0	N0	4.14628	4.2666	2.15653	4.92383	5.34446	4.17055	5.36196	4.59251	4.68884	2.79239	3.95079	4.29384	3.87171	6.31687	2.97705	5.19401	3.48889	4.30961	0.90091	2.48484	3.84465
TCGA-95-7948	476	0	42	FEMALE	Stage IB	T2a	M0	N0	4.96061	4.18391	1.76727	5.29468	5.26894	4.75603	5.18294	3.14558	4.54906	2.55532	3.45026	3.86592	4.72825	6.81367	3.64844	5.8856	5.12905	4.79511	0.831962	2.7697	2.75044
TCGA-69-7765	165	0	56	MALE	unknow	T4	MX	N0	4.60844	3.45317	1.15082	4.30273	5.17593	3.62995	5.2631	3.84647	3.72278	2.43944	3.98953	4.7944	4.96294	5.63999	3.61267	6.54293	4.02035	3.44493	0.922316	3.48814	3.10396
TCGA-55-7574	995	1	64	FEMALE	Stage IB	T2a	M0	N0	5.13068	3.61148	2.93361	4.84002	5.20893	4.87347	5.62043	4.10613	3.91113	3.1542	4.18534	5.07067	4.31095	6.06114	3.53307	5.64033	4.42076	4.63772	0.996697	2.61001	3.27339
TCGA-64-5778	1305	0	60	MALE	Stage IB	T2	M0	N0	3.86445	3.20899	1.20966	3.79862	4.9847	3.75445	5.33158	3.07922	4.12609	1.98773	3.75947	3.45287	3.92169	4.87374	2.98205	6.01151	5.18855	4.24393	0.281935	1.54956	1.76679
TCGA-95-7039	1272	0	54	FEMALE	Stage IIB	T3	MX	N0	5.04919	3.7117	1.04002	4.68411	5.76614	4.62422	5.42457	3.94379	4.34356	3.75903	3.65319	3.79526	4.17457	6.37987	3.07846	7.42061	5.5406	4.4398	0.556326	2.09483	3.02498
TCGA-83-5908	824	0	59	FEMALE	Stage IA	T1	M0	N0	6.36511	4.4535	3.73064	5.36349	5.71236	4.43906	6.32128	4.61254	4.5844	5.73937	4.83663	4.91296	5.30169	5.27116	3.44714	8.14416	3.96507	4.98468	0.984596	3.118	4.35465
TCGA-62-A46Y	414	1	70	FEMALE	Stage IIIA	T2	M0	N2	4.85376	3.54705	1.28162	4.65511	5.61073	4.84782	5.67442	3.26433	3.77373	3.05349	3.62639	3.67271	4.78341	6.22164	3.57596	6.11992	4.46514	4.63358	0.329783	2.58194	3.03905
TCGA-05-4402	244	1	57	FEMALE	Stage IV	T2	M1	NX	4.55099	3.87785	1.83006	4.361	5.68926	4.52582	5.22998	4.50196	4.91188	3.09479	2.83283	4.44246	5.02523	5.8336	3.27911	6.25366	3.43698	4.36161	0.77709	2.6422	3.24666
TCGA-55-7726	652	0	72	FEMALE	Stage IA	T1b	MX	N0	4.4121	2.9634	1.60723	4.35186	5.4989	3.08304	5.45909	4.42861	4.29076	4.17654	2.91307	5.14728	4.83347	5.17341	3.12184	6.72535	2.79234	2.90589	1.1616	2.88317	3.5443
TCGA-49-AAQV	677	1	63	FEMALE	Stage II	T1	MX	N1	5.33288	3.69578	1.77141	4.0031	5.48382	5.08797	5.58867	3.27556	4.17756	3.55848	2.68238	3.5476	4.69509	5.79545	2.66804	6.06632	4.66805	4.86978	0.313157	2.15437	2.85108
TCGA-93-A4JP	578	0	64	MALE	Stage IV	TX	M1b	NX	5.08958	4.05279	2.70929	5.02892	5.55059	5.34213	5.47276	3.76588	4.07408	3.89906	3.95201	4.63725	4.69367	6.50504	3.38248	6.18711	4.84848	4.94228	1.10406	3.48287	3.87795
TCGA-69-7978	134	0	59	MALE	Stage IIB	T2b	MX	N1	5.17267	3.82688	2.26344	5.17281	5.56227	4.03149	5.41974	4.09139	3.88475	3.25803	4.31189	5.30305	4.97136	6.06974	3.67627	5.73142	4.05604	4.53391	1.06388	2.66698	3.61419
TCGA-69-8453	813	0	77	MALE	Stage IIB	T3	MX	N0	4.62209	3.03258	1.30344	4.35158	5.08189	4.55287	5.19481	3.51972	3.87756	3.0929	3.00469	3.92443	3.89901	5.93838	2.88979	5.28863	4.53051	4.04533	0.40215	2.46759	3.08336
TCGA-49-6767	677	0	46	FEMALE	Stage IIB	T3	MX	N0	4.80568	3.94256	2.75144	3.74652	4.54235	4.46053	5.06859	3.64538	5.41122	3.84777	3.93039	5.00113	5.56173	5.13723	3.34551	6.43609	4.66865	4.57143	1.33595	1.98656	2.86501
TCGA-49-4514	1700	0	79	FEMALE	Stage IA	T1	M0	N0	2.99569	2.32052	2.30121	3.66798	5.2873	3.27538	4.33478	3.22236	4.88902	2.98723	1.39545	2.42366	2.70487	4.17265	1.93711	5.63756	5.2278	4.83894	0.179601	1.09635	2.165
TCGA-91-6849	35	0	75	FEMALE	Stage IIIA	T2	MX	N2	3.60113	2.94808	1.43237	4.33047	5.79059	3.77717	4.88793	2.86307	3.89602	0.942456	2.73213	4.80423	3.93174	6.51371	2.69385	4.98422	4.88363	4.11447	0.216491	3.16503	2.49757
TCGA-97-8175	551	0	55	FEMALE	Stage IB	T2a	M0	N0	5.01042	3.68536	2.54775	5.0342	5.89187	4.39949	5.42516	4.00119	4.63053	3.52292	3.89437	4.44186	3.86987	5.26012	3.09897	5.09373	3.04964	4.39693	0.383627	3.0282	2.56657
TCGA-78-7153	3635	0	65	FEMALE	Stage IB	T2	M0	N0	3.90051	3.09363	1.68843	4.23157	5.03595	4.82495	4.66357	3.09596	4.1434	3.08006	3.17193	3.66089	4.3633	5.55223	2.52551	5.5015	4.412	3.47388	0.659261	1.83598	2.2115
TCGA-86-8669	938	0	64	MALE	Stage IA	T1b	M0	N0	4.19883	3.80341	2.10842	4.88271	5.06677	4.75745	4.9237	4.57382	5.28691	2.40524	3.73769	5.33902	4.56043	5.58385	3.52581	5.59336	4.94899	4.53588	0.480315	2.25376	3.15084
TCGA-55-8091	600	0	74	MALE	Stage IB	T2	MX	N0	4.74686	2.99951	1.38999	4.48623	5.31123	4.7501	5.43245	3.58141	3.82732	2.46786	3.33467	4.40042	4.79248	5.65183	3.01786	5.30945	3.90448	4.16204	0.46422	3.56531	2.94759
TCGA-49-AAR9	260	1	61	MALE	Stage IIB	T3	MX	N0	4.6738	4.87806	3.03561	4.23854	4.67739	3.83232	4.76819	5.0185	5.584	4.01539	3.54304	4.14813	4.05994	4.47542	2.71481	6.80358	4.69802	4.70004	0.903857	2.53652	3.80516
TCGA-69-A59K	591	0	60	FEMALE	Stage IIB	T3	M0	N0	5.02627	3.73022	2.46248	5.06117	5.04754	4.83032	6.29304	4.24837	5.07591	3.29868	3.8864	4.9642	5.40833	6.00383	3.06375	6.42775	3.20558	5.24316	1.01776	2.65285	4.53038
TCGA-55-7573	487	0	72	FEMALE	Stage IA	T1b	MX	N0	5.70967	3.92607	1.95223	4.81812	5.08877	4.71075	5.38118	4.00323	4.25162	1.6815	3.5755	4.86244	5.20156	6.68619	3.83199	5.57198	4.23984	5.17845	0.934624	2.88376	3.62051
TCGA-91-6847	842	0	62	FEMALE	Stage IB	T2	MX	N0	6.50178	5.39795	5.05961	4.82233	5.49429	5.10694	5.29876	5.27608	4.18478	4.99839	4.55126	3.80839	5.16461	4.73562	3.68058	5.74784	4.23177	5.51729	1.73354	3.47094	4.54527
TCGA-49-AAR0	4765	0	57	MALE	Stage IA	T1	MX	N0	4.69496	3.66127	2.2121	4.17539	4.54812	5.59186	5.14235	3.41219	4.66462	3.12575	2.94285	3.12161	3.77013	5.77468	3.04395	5.4128	5.1442	5.55086	0.60342	1.95925	2.68722
TCGA-91-7771	492	0	62	MALE	Stage IIB	T3	MX	N0	4.32977	4.07788	2.37738	4.56431	5.56163	3.64033	5.52128	4.08145	4.61355	1.85363	3.80371	5.18817	4.57634	5.90175	3.69721	5.50544	4.00921	4.20751	1.60847	3.04894	3.83534
TCGA-75-5126	NA	0	unknow	FEMALE	Stage IIIA	T3	M0	N2	5.01791	3.06599	1.64605	4.79695	5.56763	4.3035	5.41844	4.13286	4.62847	3.62704	5.16511	4.45304	4.22046	5.40366	2.71198	5.83969	4.68099	3.79269	0.310027	2.28337	2.84707
TCGA-44-6779	500	1	50	FEMALE	Stage IIB	T2	MX	N1	5.00227	3.49171	3.22746	4.66487	5.77828	4.01515	5.21785	3.36082	4.77556	3.26527	3.04834	5.24791	4.76166	5.59879	3.34464	5.16215	2.56736	3.73518	0.252697	2.64563	3.32105
TCGA-75-7027	3059	0	unknow	MALE	Stage IB	T2	M0	N0	4.72209	4.94124	2.3209	4.64484	5.24535	4.5828	4.75635	5.72216	4.66146	4.42907	3.66175	4.74369	4.56982	5.6141	2.76678	5.88142	4.6931	3.90438	0.936876	2.38166	4.32368
TCGA-MP-A4TF	336	1	58	FEMALE	Stage IIA	T2b	M0	N0	4.84484	4.85121	2.75573	5.58661	5.60467	4.78012	5.94201	5.41913	4.80342	3.51372	4.33459	5.72013	4.69021	5.76474	3.73034	6.9208	2.05028	4.88502	0.943875	2.73106	4.48586
TCGA-75-6212	1516	1	unknow	FEMALE	Stage IIB	T2	M0	N1	4.51811	2.66466	0.938115	4.00525	4.94702	3.98909	5.28749	3.06563	3.68511	1.93695	3.01164	4.578	4.88361	5.89938	3.31103	5.02599	4.49984	3.9082	0.52193	2.65426	2.50632
TCGA-78-7156	976	1	62	MALE	Stage IV	T4	M1	N1	3.40724	3.66261	0.705607	4.77522	5.21816	3.94713	4.94436	3.8286	4.13086	0.749512	2.88471	4.83484	4.3592	7.20472	3.0797	5.38597	4.75585	4.22546	1.58669	3.40105	2.9786
TCGA-55-A4DF	440	1	88	MALE	Stage IA	T1b	MX	N0	5.81883	4.17083	3.59636	5.77708	6.23045	5.00004	6.82439	4.64147	4.44337	4.23409	6.20149	4.74788	5.31802	5.07995	4.09181	6.94106	3.58353	5.48695	1.19649	3.01249	4.40358
TCGA-55-6983	2823	0	81	MALE	Stage IIB	T2	M0	N1	4.81045	3.83038	0.912169	4.56048	5.29218	5.10298	4.92161	3.94897	3.92855	3.27845	3.8722	4.20714	5.27647	5.96981	3.26279	5.45112	4.61433	3.84657	0.683185	2.94489	2.97216
TCGA-50-5942	1847	0	67	FEMALE	Stage IA	T1	M0	N0	5.17877	3.09149	2.15775	4.84424	5.15851	4.18491	5.07116	3.28158	3.69607	1.2527	3.05956	4.73397	4.96437	6.7236	3.26375	4.89054	4.5873	4.01818	0.997659	3.19026	2.92362
TCGA-86-8075	694	1	66	FEMALE	Stage IB	T2	M0	N0	5.23421	4.41137	2.13411	4.26652	4.83027	4.38221	5.64468	4.18746	4.56886	3.86132	4.18303	4.88103	5.46646	5.9713	3.39518	5.75736	4.26567	4.68789	1.54315	3.19121	3.871
TCGA-97-A4LX	614	0	81	MALE	Stage IB	T2a	M0	N0	5.36788	4.1967	2.04279	4.63567	5.12022	5.24155	6.09916	4.10158	3.99835	2.76907	3.93597	4.89881	5.31243	5.78439	3.55765	5.68353	4.31821	4.89103	0.643838	2.80774	3.64511
TCGA-44-3919	1026	1	71	FEMALE	Stage IA	T1	M0	N0	5.39029	3.78192	2.16584	4.93305	5.4778	4.79411	5.50023	4.30563	4.4475	3.68022	3.6428	4.2753	4.87624	5.49266	3.66137	5.66939	3.78117	4.36807	0.99216	2.72826	3.79724
TCGA-55-8619	416	0	72	FEMALE	Stage IIB	T3	MX	N0	4.2692	2.98259	1.03241	4.33894	4.89178	4.57808	4.88286	2.70789	3.32216	1.77141	2.95986	4.14497	4.39936	5.92498	2.8311	4.69769	4.44309	4.00443	0.269887	2.31112	3.15624
TCGA-50-6591	119	1	63	FEMALE	Stage IV	T2	M1	N0	7.32063	6.06521	4.11349	4.83899	5.37976	4.96666	4.80612	5.30898	3.75751	5.04918	4.37115	2.67338	4.83771	4.40834	4.16175	6.34153	4.50473	5.1203	2.81057	3.74756	4.53933
TCGA-73-A9RS	340	1	41	MALE	Stage IIB	T3	M0	N0	5.80426	5.69287	2.80945	5.17109	4.5009	5.44021	6.00247	4.92985	5.04526	4.58866	3.14695	4.90586	4.18714	4.96189	3.042	5.6974	4.35398	4.24567	0.851591	2.97565	3.86748
TCGA-67-6216	141	0	57	FEMALE	Stage IA	T1a	M0	N0	4.8102	3.35814	0.756918	4.15501	4.88491	4.22426	5.7444	3.35995	3.81904	3.50884	3.16899	3.93796	4.60978	6.09166	2.90063	5.48212	4.91573	4.10328	0.435624	2.50773	3.25955
TCGA-05-4427	791	0	65	FEMALE	Stage IIB	T2	M0	N1	5.60069	4.4579	2.45793	4.94491	5.11827	4.27174	5.76112	4.50207	4.73803	3.8831	4.51159	5.2442	5.53857	6.24889	4.06993	5.55452	3.61805	4.69079	1.42509	3.67234	4.0369
TCGA-78-7152	1215	1	65	MALE	Stage IB	T2	M0	N0	4.47245	3.4644	1.15423	4.80356	5.36568	5.09762	4.73584	3.54408	3.67191	3.19648	3.53067	3.8056	4.27319	6.51455	2.84184	5.39334	4.69801	3.18718	0.477959	2.44501	2.52523
TCGA-78-7147	586	1	67	FEMALE	Stage IIB	T2	M0	N1	5.18431	3.85171	2.38461	4.37644	5.13729	5.13878	5.50541	3.73061	4.88997	3.48282	2.252	3.19835	4.92559	5.74144	3.5108	6.37142	4.403	5.0048	0.690286	2.11716	3.20413
TCGA-97-7938	18	1	76	FEMALE	Stage IA	T1a	MX	N0	4.68962	3.71657	2.49724	5.21046	5.759	4.26619	5.72927	4.44352	4.17908	1.95038	3.45019	4.76792	4.65099	5.90091	3.0132	6.02902	4.13083	4.23438	1.59254	3.53195	3.805
TCGA-97-8179	435	0	72	MALE	Stage IA	T1a	M0	N0	4.80457	4.80716	2.43586	4.61455	5.00054	4.81617	5.09626	3.21839	3.80428	3.07415	3.0826	3.86913	4.35652	6.4663	2.91647	6.1378	5.28228	4.49256	1.12942	2.24268	3.13379
TCGA-69-7979	408	0	71	FEMALE	Stage IB	T2a	MX	N0	5.33802	3.96618	2.91509	4.0165	4.69156	5.58333	5.60527	4.59315	4.4632	4.44696	4.10979	4.30379	4.98523	6.13574	2.61887	7.58043	4.4609	4.53315	0.521901	2.09577	5.04244
TCGA-78-8655	2360	0	77	FEMALE	Stage IA	T1	M0	N0	4.38906	4.11085	1.92642	5.21833	5.56633	4.9355	5.17087	4.03673	4.90144	3.24717	3.20891	4.11845	5.32465	6.23639	2.86613	5.84905	4.91498	4.95517	1.03948	3.25147	3.32256
TCGA-75-6211	NA	1	unknow	FEMALE	Stage IB	T2	M0	N0	5.03872	3.96556	3.20052	4.86033	5.4595	4.81901	5.12431	5.42303	5.10821	4.4364	3.402	4.01729	5.42491	5.90516	3.01918	6.3527	3.09854	3.92994	0.924534	2.74205	3.5452
TCGA-55-6970	464	1	67	FEMALE	Stage IIIA	T2	MX	N2	4.75927	3.92078	2.1848	5.29664	5.64452	3.81389	4.977	3.99653	3.79215	3.36182	3.78923	5.2026	4.67893	6.2096	3.65335	6.60944	4.47696	3.70838	1.30029	2.82225	3.45427
TCGA-55-A57B	546	0	80	FEMALE	Stage IA	T1b	M0	N0	5.22457	3.97224	2.32666	4.78637	4.76587	5.26475	4.96561	3.90167	3.77905	2.41008	3.35226	4.62473	5.25217	5.77587	3.27621	5.08636	3.44959	4.8324	1.04668	3.58286	4.5865
TCGA-55-7913	561	1	61	FEMALE	Stage IA	T1b	MX	N0	4.23541	4.57523	2.67408	5.30256	5.22404	4.19646	5.3901	4.38769	5.12658	4.38386	2.62039	4.63812	5.16715	5.85398	3.06054	5.62151	4.18332	3.64513	1.48328	2.25096	3.75033
TCGA-64-5779	864	0	61	MALE	Stage IIIA	T2	M0	N2	5.20917	3.6203	2.43372	5.58575	5.73329	4.45403	4.91327	4.04539	4.7458	3.51007	4.37636	4.62174	4.58268	4.86378	2.97222	4.8535	3.54998	4.77517	1.14217	2.2025	3.22807
TCGA-78-7161	291	1	69	FEMALE	Stage IIB	T3	M0	N0	4.35505	4.71965	2.29536	4.24525	4.73021	4.96714	4.28033	4.20943	4.92653	2.61846	3.20984	3.75487	4.63381	5.80512	2.51523	5.10079	4.546	4.48965	1.76262	2.79682	3.38911
TCGA-49-4494	1081	1	77	MALE	Stage IIIA	T3	M0	N2	4.33639	3.12242	1.37682	3.84999	5.38258	5.2496	4.71345	3.82345	5.37138	4.0263	2.74039	4.05922	3.75898	5.20056	2.29165	4.73471	5.15967	2.92896	0.45737	1.57616	1.75001
TCGA-55-8513	791	0	77	FEMALE	Stage IIB	T3	MX	N0	4.59943	3.6378	1.44461	5.1666	5.03761	4.73785	5.34497	3.52561	4.05041	1.7633	3.77865	4.50817	4.4548	6.34684	3.16258	4.89855	4.48506	4.52275	0.440119	2.90055	3.6302
TCGA-49-6761	354	0	68	FEMALE	Stage IIIA	T1	MX	N2	4.88195	3.84339	1.48436	4.26757	4.66254	5.04265	5.26994	4.15329	3.86849	3.87946	3.68775	5.66365	5.13038	5.49506	3.21657	6.03887	4.31287	3.51393	1.14273	2.15712	3.66111
TCGA-97-8176	468	1	63	MALE	Stage IIIA	T3	M0	N1	5.10103	4.13116	2.96968	4.60401	5.63003	5.03079	5.52823	4.44444	4.97436	4.32781	2.84012	4.76861	4.40109	5.87904	2.78644	6.11804	5.3323	4.45018	0.766449	2.95983	3.50692
TCGA-50-5045	2174	1	57	FEMALE	unknow	T2	M0	N1	4.07497	3.17969	1.16597	4.16284	5.109	4.12767	5.08403	4.07694	4.43934	2.58265	3.56002	4.00885	3.73169	5.03495	2.70141	5.79063	5.20407	4.09569	0.395271	1.99283	1.83888
TCGA-78-7162	3169	1	75	MALE	Stage IA	T1	M0	N0	4.12129	3.31066	1.06697	4.65886	5.26798	4.36542	4.92879	3.47494	4.39331	2.01317	2.98191	4.47456	4.16063	6.76068	3.25109	5.47462	5.14735	3.78341	1.0951	2.83072	2.83476
TCGA-44-7661	557	1	69	FEMALE	Stage IB	T2a	M0	N0	5.76253	3.86303	2.37943	5.43143	5.89972	5.13919	5.42012	4.48833	4.32064	4.91344	5.08075	5.4201	4.7306	5.76232	3.50755	6.02727	2.99839	3.79293	1.32958	3.25475	3.89717
TCGA-55-7994	603	0	81	MALE	Stage IIB	T3	MX	N0	5.64807	3.57584	2.36987	4.89144	5.39969	4.06643	6.36321	4.22133	3.97298	4.08806	4.48871	5.76903	5.20343	6.01116	3.7494	5.72863	2.07339	4.47471	1.01293	3.30812	4.05529
TCGA-50-5946	1617	0	62	MALE	Stage IA	T1	MX	N0	6.7345	5.33113	3.64384	4.18814	4.54098	5.13092	5.77817	4.51508	5.01294	3.66681	3.03535	4.57428	4.75142	5.96	2.77345	6.81823	4.87783	4.97851	1.9468	2.95667	4.3751
TCGA-64-5775	62	1	71	MALE	Stage IIIA	T4	M0	N0	5.84151	3.83312	1.84441	4.62932	4.84731	5.117	4.8381	3.28302	4.09539	5.22184	7.44772	5.88294	5.34063	5.72716	3.11409	5.72919	3.99885	3.42222	1.41112	2.01717	2.60003
TCGA-69-7974	184	0	54	FEMALE	Stage IIIA	T2a	MX	N2	5.89402	4.00965	3.06436	5.04413	5.58457	4.93673	5.14138	4.0691	3.82223	4.86292	4.14358	4.52963	4.65423	5.96886	3.03891	6.44072	4.56609	3.89228	0.815098	3.01714	4.18088
TCGA-71-8520	210	1	60	FEMALE	Stage IB	T2	M0	N0	5.9214	4.25787	2.19736	4.44393	4.77009	5.6036	5.07529	4.13561	4.46731	4.37185	3.42734	4.22454	4.99007	5.70985	3.00839	5.44356	4.9473	5.3981	1.00828	3.25515	3.71035
TCGA-MP-A4TE	896	1	56	MALE	Stage IIA	T2b	MX	N0	4.85422	4.14032	3.06714	4.40762	4.91979	5.56355	4.71647	4.98545	5.51019	3.92096	2.64274	3.35725	3.89271	4.5472	2.58716	5.08264	5.53827	4.1537	1.15357	2.66258	3.14125
TCGA-44-5645	852	0	61	FEMALE	Stage IA	T1	unknow	NX	5.03853	3.76289	1.79893	4.61351	5.27512	3.73486	5.17396	3.75425	3.88208	2.06531	4.35106	5.1134	5.78505	6.04492	4.21275	5.48822	3.86945	4.70108	2.77016	4.37497	3.79615
TCGA-91-8499	36	0	76	FEMALE	Stage IA	T1b	MX	N0	5.94656	4.39842	3.29241	5.55763	5.66933	5.81576	5.93487	5.34286	5.2799	4.05469	3.83336	3.15388	5.45448	4.72327	3.40475	6.63206	4.52151	4.99469	2.47487	2.68586	3.40218
TCGA-91-6836	417	0	52	FEMALE	Stage IB	T2	MX	N0	5.80924	4.96138	2.96062	4.84521	5.19197	3.96335	5.72044	5.23096	5.21553	5.08849	4.00332	4.31227	5.50632	5.78	3.93883	7.55615	1.47709	4.74563	1.26813	3.08887	3.66548
TCGA-86-8674	806	0	50	MALE	Stage IIA	T2a	M0	N1	3.46054	4.25246	1.93875	4.65303	5.32901	4.37678	4.59952	3.94195	4.96364	1.97122	3.18534	3.46347	3.7074	6.09931	2.11855	5.2297	5.4121	4.69148	0.73792	3.3955	2.99268
TCGA-62-A472	910	0	70	MALE	Stage IIB	T3	M0	N0	4.8799	3.99347	2.58409	4.64021	5.5976	5.1004	6.20507	4.26132	4.05571	3.74036	3.60499	4.69703	5.37111	5.64939	3.29075	6.08821	4.56046	4.09617	1.07152	2.86454	3.65826
TCGA-L4-A4E5	578	0	48	FEMALE	Stage I	T1	M0	N0	5.68226	4.7651	2.5508	4.1266	4.39809	4.92519	5.72073	4.32276	4.79598	3.87112	4.25642	3.79728	4.19941	6.15089	2.92083	6.90835	4.71001	4.83208	0.638008	1.93175	3.92963
TCGA-55-8085	904	0	64	MALE	Stage IA	T1b	M0	N0	4.22954	3.99028	2.92504	4.83993	5.33537	4.52577	5.58001	3.82542	4.63806	3.13585	3.47819	4.34014	4.13895	5.2444	2.72523	5.45129	4.67934	4.50987	1.62027	2.4248	2.94448
TCGA-55-A493	28	0	54	FEMALE	Stage IB	T2a	M0	N0	5.7629	4.23882	3.5265	5.08667	5.10663	5.01311	5.60378	4.00938	4.95097	4.25094	4.01421	4.60146	4.71101	5.37166	3.51255	6.95095	2.62486	4.6329	0.462736	2.44626	3.50189
TCGA-67-6217	422	0	73	FEMALE	Stage IIA	T2a	M0	N1	5.61684	3.16598	1.0461	4.47702	4.93505	3.93168	5.2785	3.08485	3.18549	1.55208	3.06326	4.33179	4.89205	6.32855	3.39704	5.86391	4.17157	4.85473	0.421591	2.62562	3.07332
TCGA-55-8614	536	0	76	MALE	Stage IB	T2a	MX	N0	4.95444	4.24181	2.56962	5.34136	5.45724	5.16887	5.57146	4.10359	4.19057	3.30788	3.35024	4.79657	4.39872	5.86426	3.08725	6.51686	3.20536	4.92114	1.32122	3.35988	3.64976
TCGA-55-8514	520	0	70	FEMALE	Stage IB	T2a	MX	N0	5.30412	2.99223	1.33027	4.29437	4.82909	4.75423	4.36025	2.65761	3.76183	1.64678	3.07173	2.65561	3.51678	5.26294	3.26453	5.74	4.34299	4.60223	0.375364	1.67225	2.51995
TCGA-44-7670	882	0	47	FEMALE	Stage IIA	T1b	M0	N1	5.48756	4.84978	4.39861	4.86165	4.92624	4.80504	5.68032	5.21628	6.22079	5.09358	3.388	5.35854	4.86419	5.55451	3.19846	6.35885	4.51773	4.38762	1.16754	3.04273	4.94307
TCGA-75-5122	NA	1	unknow	MALE	Stage IB	T2	M0	N0	5.28468	3.21604	1.03839	4.79884	5.48668	4.19892	5.32523	3.72291	4.00146	3.25572	3.50529	4.64249	4.1662	5.3626	3.26884	5.99566	4.06739	4.05327	0.399085	3.02813	2.80415
TCGA-78-7535	949	1	45	MALE	Stage IB	T2	M0	N0	4.36862	2.91825	1.8394	3.67579	4.85267	5.24514	4.51735	2.94387	4.40616	3.718	2.3825	2.62968	3.27404	5.73643	2.1563	4.90328	4.83351	4.2671	0.305215	2.12364	2.31869
TCGA-NJ-A4YI	4	1	87	FEMALE	Stage IIIA	T2	M0	N2	5.15203	4.07765	1.40231	5.47793	5.85192	5.20749	6.09703	4.18054	4.75757	2.72932	3.58257	3.89506	4.78248	6.49327	2.79671	5.65439	3.6456	4.73105	0.589717	2.72223	3.3248
TCGA-L4-A4E6	435	0	67	MALE	Stage IA	T1	M0	N0	4.16454	3.59551	1.46652	4.61449	5.21881	4.93593	5.23084	3.4738	3.783	1.37824	3.57003	3.96024	3.92087	6.08299	3.38832	4.91498	4.35776	4.45732	0.413878	2.7285	3.49767
TCGA-86-7954	605	0	68	FEMALE	Stage IB	T2	M0	N0	5.82317	4.69819	2.17283	4.76834	5.40564	4.33263	5.96906	4.76734	5.24139	3.89506	3.71337	4.34468	5.33529	6.18086	4.13225	6.53015	4.72688	5.05139	0.95182	3.03443	4.14098
TCGA-55-8205	599	0	76	FEMALE	Stage IIA	T2b	M0	N0	6.0904	3.57689	2.1722	5.30675	5.97345	4.50719	5.91559	3.85329	4.44899	5.80236	4.22909	5.26536	5.11305	5.8018	3.74501	6.00958	4.88534	3.79604	0.573674	2.79589	3.85408
TCGA-49-4506	999	1	68	FEMALE	Stage IIB	T2	M0	N1	3.07922	2.25255	0.926246	3.86697	3.87795	3.86509	4.39774	4.06727	4.48057	1.82881	3.61867	3.68958	3.24084	2.97076	2.41496	5.32985	5.11665	2.84847	0.0942219	0.856367	1.90721
TCGA-86-8671	839	0	72	FEMALE	Stage IIB	T2b	M0	N1	5.37432	3.71657	2.20091	4.97679	5.12883	5.37592	5.34563	3.58948	3.98453	2.77509	3.66786	4.31675	4.71824	5.95334	3.53237	5.22442	4.75828	4.61892	0.69309	2.49317	3.42433
TCGA-86-8359	444	1	52	MALE	Stage IIIA	T3	M0	N2	4.82649	4.56927	2.35546	4.65751	5.07273	4.55262	5.46281	4.11867	5.44975	3.12157	3.20594	4.28157	4.36082	5.99866	2.69023	5.68761	3.46435	3.94452	0.759747	2.34793	3.0131
TCGA-78-7167	2681	1	77	MALE	Stage IV	T2	M1	N0	3.94442	4.65226	2.00468	5.41068	5.64195	4.15145	4.93243	3.84333	5.01982	0.933252	3.2698	4.17672	3.89155	7.24877	3.51216	5.81596	5.0157	5.01095	1.28946	3.73176	3.49368
TCGA-55-8616	48	0	58	FEMALE	Stage IB	T2a	M0	N0	5.15014	3.8563	3.44009	4.31266	5.13895	4.41119	4.3804	3.48078	4.07124	2.27615	3.50834	3.3592	4.08898	6.63323	2.87808	6.67698	4.88568	4.51369	1.26244	2.10222	3.64617
TCGA-44-7672	719	0	52	FEMALE	Stage IA	T1b	M0	N0	4.57786	3.01824	1.6789	4.14695	4.86349	4.58253	4.75034	3.42847	4.16599	3.62502	2.96308	3.8832	4.07757	5.47783	3.02156	5.17892	4.46578	3.66622	0.500239	1.89899	2.5219
TCGA-55-8094	541	0	51	MALE	Stage IV	T2b	M1b	N0	4.37648	4.04244	2.64831	3.32618	3.49876	4.52308	4.40385	4.74269	4.38497	2.74729	1.9592	3.37817	3.92708	5.1163	2.49174	6.52346	0.989036	4.26222	1.75883	1.569	3.01362
TCGA-MP-A4T6	1790	1	76	FEMALE	Stage IIIA	T1	MX	N2	5.38659	4.08972	2.3468	4.99406	4.7156	5.17434	5.04128	3.40482	5.27793	2.76084	3.43573	3.3474	4.59647	5.89666	3.08511	5.93338	3.64809	6.51002	1.23646	3.15948	3.8263
TCGA-99-8025	1060	0	72	FEMALE	Stage IIIA	T3	M0	N2	4.70695	4.01798	1.64489	4.51768	5.3024	4.83586	5.00372	3.27737	4.19616	3.3513	3.50615	4.00499	4.27597	5.62073	2.27702	5.78422	5.29139	3.93319	1.00617	2.2396	3.10225
TCGA-55-6712	171	1	71	MALE	Stage IIA	T2a	MX	N1	5.66769	2.71313	1.42859	4.52789	5.53692	4.41953	4.91689	3.65084	3.65012	3.93295	3.27604	4.9418	4.78765	6.13751	3.34854	5.82933	4.67066	3.41113	0.396449	2.90149	3.27101
TCGA-91-6835	79	0	81	FEMALE	Stage IA	T1	M0	N0	6.17356	4.64823	2.08766	5.25124	5.80596	4.28494	5.98873	4.03721	4.51792	3.91403	4.16246	5.15857	5.41608	6.22466	4.43921	5.73379	4.35326	4.62288	1.27854	3.7602	4.56257
TCGA-97-7937	564	0	65	MALE	Stage IB	T2a	MX	N0	5.80616	3.38183	3.09892	3.73328	4.76638	3.77671	5.18862	4.60025	4.02303	2.44543	3.90698	3.77657	5.22138	5.70128	3.28898	6.78741	3.91014	4.34259	0.965815	2.90948	3.18053
TCGA-78-7155	1171	1	68	MALE	Stage IB	T2	M0	N0	7.18973	6.43422	7.7222	4.56798	4.16351	5.01439	6.37734	5.61875	4.02814	5.28271	4.61015	4.46261	6.02493	6.02653	5.18114	6.52646	3.40162	4.58587	4.47043	3.0269	4.8972
TCGA-44-6776	2616	0	60	FEMALE	Stage IA	T1	MX	N0	4.30556	3.49293	0.928108	4.3849	5.15662	4.67652	4.20684	3.05084	4.41412	1.7974	3.08148	3.90753	3.84918	6.68786	2.90875	5.32799	4.24932	3.9346	0.546704	2.77309	3.00714
TCGA-73-4668	467	0	66	FEMALE	Stage IIB	T2	M0	N1	4.55349	3.90091	1.23296	4.86083	5.58787	3.74489	5.16778	3.97172	3.81468	3.13536	3.21231	4.97054	4.541	6.06352	3.42746	6.1766	4.53439	3.87972	0.541939	2.28208	3.79399
TCGA-44-2661	1159	0	69	FEMALE	Stage IA	T1	M0	N0	4.00829	2.86882	1.10519	4.20276	4.73581	3.58723	5.03084	3.76715	4.25181	1.39629	3.21553	4.00616	4.12437	5.24196	2.99299	4.05702	4.22606	3.66503	0.363957	2.49564	2.35341
TCGA-38-4629	864	1	68	MALE	Stage IIB	T3	M0	N0	4.34623	2.58433	2.33637	4.16948	5.40642	4.50387	4.45336	3.01233	4.09146	3.08227	4.0182	4.01806	4.23756	5.42718	2.38281	5.68925	4.33078	3.67866	0.345736	1.76465	1.74074
TCGA-78-7143	4961	1	62	FEMALE	Stage IB	T2	M0	N0	5.90799	4.38085	2.75468	4.67198	5.38743	4.60714	6.13074	3.82129	4.40076	4.61052	3.70682	4.73858	5.19439	6.1236	3.93404	6.48201	4.6153	4.7155	0.930415	3.44703	3.99261
TCGA-55-7728	704	0	64	FEMALE	Stage IB	T2a	MX	N0	4.23309	3.43299	1.66656	4.24349	4.96212	4.44508	5.32308	3.1028	4.991	2.2789	3.27089	3.07067	3.09328	5.331	2.58068	4.26428	4.67402	4.47091	0.343843	2.55033	3.13105
TCGA-05-4424	913	0	70	MALE	Stage IIB	T3	M0	N0	5.09278	5.03629	3.04487	4.42777	5.5488	3.85313	5.57922	4.70078	4.62567	2.99852	3.50538	4.53386	5.08942	6.37385	3.71415	6.77367	4.7488	3.05979	1.24367	2.85805	4.4054
TCGA-44-8117	385	0	54	FEMALE	Stage IB	T2a	M0	N0	5.36058	3.95727	2.06388	4.78234	5.31796	4.9781	5.28398	4.39617	4.49671	3.23283	2.92021	4.03182	5.25821	6.26367	2.97121	6.31582	4.47216	4.76201	1.05489	2.81681	3.77543
TCGA-50-5941	1474	0	55	FEMALE	Stage IIIA	T2a	M0	N2	5.02823	3.55191	2.29441	4.72181	5.48519	4.46635	5.6236	3.61477	4.05656	3.75829	3.12361	4.57097	4.72184	5.98145	3.49731	5.62256	4.271	3.97386	0.995017	2.77346	3.07257
TCGA-05-5420	457	0	67	MALE	Stage IIIA	T2	M0	N2	3.09186	2.41222	1.35035	3.7998	4.52605	2.72649	4.45664	4.70441	4.66552	1.44172	2.90585	3.70941	3.51139	3.56649	2.40219	4.63148	4.78083	2.65423	0.853188	1.65052	1.28269
TCGA-97-A4M2	624	0	66	MALE	Stage IA	T1a	M0	N0	4.45322	4.03147	1.45388	4.8423	5.14715	5.10498	5.01191	3.34196	4.03415	1.53642	3.62233	4.18285	4.09959	6.34455	3.01202	5.06081	4.90831	4.8414	0.811973	2.78906	3.42701
TCGA-95-7562	87	1	71	MALE	Stage IIA	T2a	M0	N1	6.15531	3.93907	2.94966	4.69058	6.14367	5.00534	5.39819	4.35917	4.05992	4.93528	2.6647	4.06088	5.58494	5.60593	3.42386	5.68203	4.14543	4.72505	0.361391	3.23253	3.21465
TCGA-44-3917	1183	0	33	FEMALE	Stage IB	T2	M0	N0	4.09451	4.17005	3.80132	3.69821	4.86098	3.33072	4.50091	4.74209	3.84753	3.22208	4.67042	4.17232	4.61022	4.16362	3.56651	4.61987	1.40401	5.30922	3.36932	4.54185	3.91757
TCGA-86-7714	625	1	61	FEMALE	Stage IIIA	T1b	M0	N2	5.10717	3.56677	1.67721	4.20006	4.8048	3.90612	5.53608	3.76893	3.95481	2.21577	3.59642	4.6654	5.45009	6.43229	3.39367	5.35862	3.93214	4.17888	1.16131	3.22476	3.84325
TCGA-55-7227	952	1	77	MALE	Stage IIIA	T3	MX	N1	4.89957	3.23379	1.02212	4.77464	5.51508	4.56428	5.31799	3.29452	3.52038	3.02958	3.68155	4.18413	4.55399	5.96062	2.98526	5.53347	3.97613	3.94936	0.606683	2.73979	3.4228
TCGA-97-7547	1965	0	67	FEMALE	Stage IB	T2	MX	N0	4.73968	3.83815	1.07078	4.23697	5.04726	4.03761	4.75573	3.09014	3.16944	1.77724	3.11261	4.26024	4.50736	6.53236	2.96154	7.16785	4.6661	3.38013	0.459085	2.99542	3.48597
TCGA-55-7284	243	1	74	MALE	Stage IIB	T3	MX	N0	4.33532	2.82092	1.34916	4.92732	5.40852	4.2302	5.71236	3.83409	4.79996	2.35928	3.54113	5.12462	4.86809	5.96848	3.31059	5.22106	4.39666	3.98223	0.714724	2.65645	3.35176
TCGA-44-6778	1864	0	59	MALE	Stage IA	T1	MX	N0	5.47615	4.33254	2.24807	5.46678	5.59519	4.47045	5.41064	5.29404	3.93828	3.67635	3.74724	4.69632	4.75983	5.9077	4.02809	6.13394	3.56591	4.64715	2.371	3.19241	4.39118
TCGA-86-8073	740	0	58	MALE	Stage IB	T2a	M0	N0	4.68878	4.25521	2.48348	5.44974	5.45299	4.26605	5.61567	4.48294	4.4377	2.97111	3.83516	5.4096	4.95198	6.18356	3.91984	7.01079	3.82312	4.93882	0.989003	3.39591	3.46437
TCGA-67-3774	385	0	73	FEMALE	Stage IB	T2	M0	N0	4.36904	3.27448	0.860865	4.99998	5.56353	3.76988	5.31406	3.52122	4.62264	2.52749	2.77426	4.70634	4.32969	6.93758	3.42866	5.39053	5.03037	4.08383	0.582306	3.00338	2.66236
TCGA-MP-A4T9	1265	1	54	FEMALE	Stage IIIA	T2	MX	N2	5.06553	4.45659	2.72232	4.8367	5.0478	5.24601	5.60669	3.76273	4.57288	4.39118	3.81156	4.59719	4.66225	6.62328	3.41161	6.29345	4.02204	4.89028	0.597243	2.8496	4.03747
TCGA-55-1594	1178	0	68	MALE	Stage IIIA	T2	M0	N2	5.25861	5.46311	4.06189	4.61185	4.81841	4.44859	5.69237	6.27334	5.29547	4.0925	2.79323	4.64537	5.2752	5.27328	3.71522	6.36919	4.80417	5.13716	1.84969	2.30558	4.82149
TCGA-93-8067	186	0	77	MALE	Stage IB	T2a	MX	N0	5.3054	4.1978	2.37261	5.07687	5.78845	4.35099	5.65171	4.78387	5.00371	5.00977	3.67998	5.11074	4.78442	5.43027	2.50935	5.74276	4.96786	3.97916	0.777847	2.80214	3.30738
TCGA-44-6775	705	0	72	FEMALE	Stage IB	T2a	MX	N0	5.68388	4.01597	2.42528	4.43448	5.64698	4.03762	5.63402	4.0204	3.72222	4.38769	4.94315	5.65619	5.33289	5.23746	4.13922	6.10577	3.80362	4.34721	3.0275	4.71227	4.03667
TCGA-44-6774	658	0	56	FEMALE	Stage IIIA	T1	M0	N2	4.71419	3.92431	1.85408	4.67167	5.15799	4.55415	5.03308	3.87304	4.10409	2.94301	3.51576	4.68128	4.63757	5.91217	3.27459	5.75823	4.04358	4.05943	1.35201	2.53148	3.44783
TCGA-50-5932	1235	1	75	MALE	Stage IIB	T2	M0	N1	4.4592	4.15215	1.48378	5.29895	5.78938	3.55048	4.52785	3.25384	4.34887	2.7368	3.17623	4.64459	5.021	7.10465	3.11428	6.24992	4.91408	4.50512	1.12894	3.43681	2.6772
TCGA-49-4512	905	1	69	FEMALE	Stage IIIA	T2	MX	N2	4.55047	2.81959	2.18318	3.43366	4.63081	4.74419	4.52957	3.16314	3.91588	1.88326	2.59644	3.14586	3.83334	4.88139	2.33118	4.81566	3.78235	4.17591	0.386672	1.94255	2.4589
TCGA-50-6595	189	1	74	FEMALE	Stage IIIA	T2	M0	N2	5.19856	3.60997	2.07409	5.08831	5.88655	4.9856	4.81312	3.99698	4.79357	4.63534	3.99309	4.75079	4.90557	5.55612	3.49784	6.52497	4.38262	3.54093	0.787844	2.35838	3.38322
TCGA-64-1678	1189	0	70	FEMALE	unknow	T2b	M0	N0	3.46277	3.42896	2.03447	4.54687	4.73825	3.78148	4.24439	5.16477	5.10338	3.27055	3.82372	2.78315	3.90013	3.16843	2.10053	4.3602	5.51598	3.85794	0.784727	1.6614	1.84268
TCGA-L9-A5IP	58	1	40	FEMALE	Stage IV	T3	M1b	N2	4.79922	3.80539	1.67302	5.40262	5.14232	4.83185	4.86417	4.66326	4.8509	4.03326	3.54478	4.76382	3.93121	4.92012	2.93743	6.60741	4.26484	5.74869	0.582202	2.17164	3.87078
TCGA-49-4487	855	1	72	FEMALE	Stage IA	T1	M0	N0	5.11622	4.47991	3.08217	4.22482	5.48108	4.75426	5.64421	4.15749	3.93809	4.0106	3.39218	3.92204	4.23194	5.92438	3.28867	5.77164	4.01441	4.20592	2.11951	1.93706	3.20181
TCGA-73-4666	800	0	52	FEMALE	Stage IV	T1	M1	N0	5.74927	3.40147	1.73088	4.89591	5.59193	4.00367	6.33951	3.65111	4.72867	5.08954	4.53908	4.96037	5.15502	5.26702	3.21305	5.65366	5.10427	3.95537	0.499998	2.38447	2.84207
TCGA-78-7536	244	1	69	MALE	Stage IIIA	T2	M0	N2	6.05282	5.58341	3.56876	4.80055	5.26538	5.38251	6.28415	5.61183	5.59843	4.71203	4.47073	4.90773	4.75395	5.38748	3.6581	6.71216	5.12559	4.2826	2.60361	2.92917	4.37046
TCGA-73-4675	922	1	59	MALE	Stage IIIA	T3	M0	N1	4.78617	3.29021	1.66276	4.64518	5.10354	4.65452	4.35023	3.48076	4.70568	2.23501	2.82673	4.1357	3.75368	6.92893	2.50825	5.98392	4.78509	4.16315	0.683075	2.24961	2.94226
TCGA-91-6848	224	0	59	MALE	Stage IIIA	T2	MX	N2	6.46396	4.6646	4.12347	4.60215	5.11616	4.90481	5.30145	4.41201	4.52728	6.21073	4.12643	4.91248	5.06406	5.4568	4.24617	6.55208	3.67895	3.85268	1.42975	3.19435	3.98798
TCGA-55-A492	596	0	70	FEMALE	Stage IA	T1a	MX	N0	2.39456	2.8838	0.767519	3.67875	4.65436	4.58743	4.45062	2.7005	4.94144	0.543676	2.0643	2.79994	3.33727	6.28798	3.19815	4.68845	5.35271	4.85039	0.393847	1.58715	1.7356
TCGA-86-8281	0	0	75	MALE	Stage IA	T1	M0	NX	4.14598	3.89059	1.42682	4.90414	5.53904	3.73034	5.34001	3.93498	4.67542	1.86206	3.20359	4.74993	5.01861	6.99053	3.05667	5.42096	4.75849	4.50874	1.19105	3.38608	3.1616
TCGA-95-A4VN	553	0	62	FEMALE	Stage IIA	T2a	M0	N1	5.75931	4.20416	2.56508	4.99818	5.37126	4.84925	5.7076	4.45804	3.29848	4.29639	4.09723	4.49499	4.65836	5.51547	2.87179	5.83943	4.40496	4.1677	1.02465	2.46832	3.88742
TCGA-86-A4D0	116	1	48	MALE	Stage IIA	T2b	M0	N0	5.11734	4.37063	3.53462	4.6038	5.46868	5.25106	5.05429	5.70162	4.98208	4.39385	3.83758	3.60561	4.79991	4.4902	3.46522	6.47097	5.05134	4.54081	1.7628	2.27654	3.60095
TCGA-55-8089	702	1	56	MALE	Stage IA	T1a	M0	N0	4.91507	3.64756	1.7884	4.84109	5.65714	4.23013	5.00897	4.3306	3.92983	3.80892	3.72018	4.80877	4.34402	5.2953	3.44445	5.56742	4.40132	4.44485	0.71445	2.8253	3.73568
TCGA-55-8301	534	0	58	MALE	Stage IB	T2a	MX	N0	5.33773	3.68632	2.29964	4.54792	5.2911	4.64601	5.12272	3.58726	4.18503	2.96314	3.66635	3.92012	4.51017	5.68076	3.52785	6.79006	5.14634	4.46186	0.940382	1.95659	2.75614
TCGA-50-5051	478	1	42	FEMALE	Stage IIIA	T2	M0	N2	4.38569	4.37344	1.71166	3.95372	5.15448	4.9419	5.15293	4.20172	4.48586	3.18546	3.48991	3.7096	4.06029	5.45087	2.48879	5.35575	3.54046	4.02636	0.624196	1.93707	2.66147
TCGA-86-8672	19	1	59	MALE	Stage IIB	T3	M0	N0	4.82439	3.38	1.90715	5.08177	5.71055	5.2232	5.7056	4.57071	4.62621	3.99544	3.05476	4.58911	3.36794	5.8612	2.87605	6.4511	3.44193	4.56963	0.691908	1.94213	2.54747
TCGA-55-8620	375	1	60	MALE	Stage IV	T1a	M1b	N1	6.32972	3.90018	2.93533	5.33378	5.22895	6.08671	5.49291	4.67965	4.74995	4.56104	4.02328	3.99207	4.70918	5.00485	3.59073	6.36079	1.68342	3.92208	1.18892	2.4418	3.6381
TCGA-78-7148	626	1	71	MALE	Stage IIB	T2	M0	N1	4.42042	3.75501	1.12302	4.82611	5.7522	4.28557	4.49404	4.12055	4.30293	3.70107	3.05901	4.56486	4.41717	6.17435	3.33691	5.6305	4.55708	2.83534	0.562795	2.67824	2.77152
TCGA-69-7980	411	0	70	FEMALE	Stage I	T1b	M0	N0	4.90893	5.04392	2.2332	5.38999	5.73795	5.31122	5.78176	4.58435	5.4172	4.19747	4.00631	4.63629	4.50529	6.22207	3.22298	5.26793	4.95063	4.93022	1.09951	3.09069	4.49986
TCGA-L9-A50W	442	1	75	MALE	Stage IIA	T1b	MX	N1	5.3118	3.77662	3.05981	4.31868	4.2717	4.92212	5.24918	3.11418	4.61568	2.27688	2.81207	4.3126	4.54026	5.53524	2.61409	5.19042	4.52913	4.20131	0.551075	3.03294	3.54868
TCGA-73-4677	38	1	74	MALE	unknow	T2a	M0	N0	3.25026	2.80025	0.827946	4.40481	5.00471	3.83134	4.67545	3.13759	3.70706	0.839286	2.98458	4.6096	3.67548	6.80791	3.60953	4.81892	5.80932	3.51077	0.610626	2.60747	2.67083
TCGA-99-8028	1118	0	50	FEMALE	Stage IA	T1a	M0	N0	4.18776	3.05917	1.74935	4.24423	5.45406	4.47047	5.02717	3.1044	4.15502	2.32375	3.25318	3.76859	3.57518	5.66464	2.95912	5.40741	4.43624	4.27194	0.634494	1.94155	2.18944
TCGA-93-7347	683	0	76	FEMALE	Stage IA	T1a	MX	N0	4.84183	3.30801	1.31756	4.61559	5.24813	4.92711	5.19811	3.31483	3.75899	2.43249	2.87975	4.37268	4.22664	5.95324	3.46532	6.43707	4.61236	3.50509	0.453277	2.34097	3.06263
TCGA-50-5939	460	1	85	MALE	Stage IB	T2	M0	N0	4.69318	3.49809	2.14432	5.15879	5.24994	4.46201	5.30381	3.94372	4.13491	3.24887	3.05877	5.81704	4.51029	5.84313	3.91502	6.05115	4.87131	4.11139	0.500901	2.71226	3.54207
TCGA-44-3398	1163	0	77	FEMALE	Stage IA	T1b	M0	N0	3.3951	2.2226	0.79409	4.11092	4.64085	3.10006	7.17423	4.26298	3.94902	1.21476	3.68802	4.06409	4.12797	4.97661	2.72704	4.52184	4.75199	3.42921	0.716256	2.19922	1.87908
TCGA-64-1681	1167	1	61	FEMALE	Stage IA	T1	M0	N0	4.48409	3.34409	1.34104	4.16849	5.44933	4.32794	4.93823	3.55004	4.41022	2.08877	2.52937	4.30496	4.81917	5.85312	3.38512	5.89465	4.80449	4.784	0.873026	2.18939	2.7117
TCGA-L9-A8F4	476	0	64	FEMALE	Stage IB	T2a	MX	N0	5.13308	4.96508	3.65307	4.76738	4.95741	4.89173	5.84288	3.73857	4.42545	4.1626	3.85686	5.27389	4.65635	5.81747	3.61664	6.34517	4.62412	5.05378	0.888696	2.12231	4.17964
TCGA-75-5146	2368	0	unknow	MALE	Stage IB	T2	M0	N0	3.49303	3.17808	1.02691	4.58613	5.17398	3.86026	4.68789	4.15039	4.69601	1.37894	3.34107	3.85217	4.2902	5.79544	3.13735	5.56212	5.37478	4.22934	0.726391	2.02329	2.61393
TCGA-97-A4M0	652	0	60	FEMALE	Stage IB	T2a	M0	N0	5.60967	4.40274	2.11073	4.77199	5.03352	5.1771	5.68638	4.03936	5.21033	1.92446	3.37779	4.14155	4.92912	6.08828	3.9262	5.8966	4.49079	5.20139	0.516658	2.92804	3.49665
TCGA-55-A494	481	0	61	FEMALE	Stage IB	T2a	MX	N0	4.90017	5.26471	2.89525	5.22798	5.58518	4.38989	5.00667	4.41701	5.28598	3.6447	3.98579	4.21807	4.63073	6.41032	2.91647	5.86587	3.91494	5.13962	1.3961	2.77945	4.6366
TCGA-05-4430	761	0	59	FEMALE	Stage IB	T2	M0	N0	4.57594	3.52113	2.41907	4.43256	5.23361	4.53509	5.12132	4.35637	4.5365	3.29636	3.57146	4.22369	4.59447	5.98531	2.76377	6.29496	5.307	3.78853	0.616597	2.23426	3.15753
TCGA-05-5429	275	1	60	MALE	Stage IIIA	T3	M0	N2	3.763	2.806	1.12219	3.60082	4.22333	3.2403	5.22297	4.11941	4.91016	3.00019	3.3812	4.25788	4.02064	4.59933	1.61629	4.92133	3.90812	3.66008	0.646059	2.21732	2.39259
TCGA-62-A46O	1454	1	65	FEMALE	Stage IB	T2	M0	N0	4.88943	4.61127	4.36506	4.21601	4.7431	3.78815	6.06485	5.23709	5.23881	3.36292	4.18312	5.18021	4.56963	5.44642	3.75512	5.96901	1.17419	5.13981	2.62354	2.61255	4.761
TCGA-93-A4JO	33	1	70	MALE	Stage IA	T1a	MX	N0	5.73908	4.20869	2.66834	5.21934	6.06265	5.21908	5.80481	3.73944	3.92327	3.51749	3.99015	3.83395	4.22943	5.65808	3.422	6.18005	4.70699	4.76261	0.676639	2.52745	3.72321
TCGA-44-6777	987	1	85	FEMALE	Stage IB	T2	MX	NX	5.20264	2.98944	0.970045	4.37995	5.3086	4.21636	5.16083	3.47864	3.36391	2.33752	2.9971	4.97847	5.04929	6.21646	3.27923	5.95063	4.27986	3.44032	0.724664	2.61666	3.26002
TCGA-35-3615	14	0	57	MALE	Stage IB	T2	M0	N0	3.55324	3.4831	1.19299	4.34655	4.78958	4.29904	4.7852	3.28745	3.68372	1.30599	3.39961	4.77381	4.04945	6.38299	2.56327	5.27627	4.4058	3.71268	0.309679	2.90163	2.5462
TCGA-50-8459	1119	0	68	MALE	Stage IIB	T3	M0	N0	4.46344	3.27739	1.46403	4.56006	5.24808	4.71625	5.19303	3.23676	3.89036	2.78175	3.39992	4.64689	3.68476	6.1666	3.03704	4.48676	4.62645	4.24982	0.687816	2.65618	3.17102
TCGA-05-4418	274	1	69	MALE	Stage IIIA	T3	M0	N2	3.62642	2.91747	1.51704	4.99592	5.01939	3.65963	4.66323	4.74911	4.43187	2.22808	2.69866	4.22439	3.72237	5.10583	2.64447	5.36977	4.74009	3.18452	0.533528	1.71136	2.16236
TCGA-MP-A4SV	2620	1	67	MALE	Stage IB	T2	M0	N0	6.01749	4.29361	3.46806	5.33042	5.34046	5.21163	5.97876	4.98071	4.76173	4.49503	4.11685	4.89096	4.923	5.71005	3.7813	6.38756	5.07666	4.72779	1.02949	2.64966	4.25415
TCGA-75-7030	NA	0	unknow	MALE	Stage IIB	T3	M0	N0	4.06152	2.80914	0.966012	4.59033	5.34917	4.73012	4.81682	3.36857	3.69648	2.05172	3.4612	4.8483	4.1577	6.27748	2.98365	4.72549	4.43856	3.94791	0.636444	2.56743	2.89247
TCGA-73-4662	2515	0	65	FEMALE	Stage IA	T1	M0	N0	5.31596	3.91727	1.9996	4.6576	5.26909	4.20865	4.94044	4.22703	4.18119	3.04314	3.02621	4.19069	4.80357	6.73214	3.7736	5.50153	5.10837	4.5083	0.595618	2.53801	3.15856
TCGA-62-A46V	2199	0	78	FEMALE	Stage IB	T2	M0	N0	4.74663	3.96652	2.68057	5.07544	5.3687	4.81962	6.02293	4.52652	4.80954	2.80754	2.82762	4.03019	4.59711	6.59849	3.07896	5.5388	4.27458	5.13174	1.55763	1.70632	3.13263
TCGA-44-2659	1367	0	65	FEMALE	Stage IIB	T1	M0	N1	4.44709	3.24	1.48765	4.83375	4.88643	3.44634	5.06655	3.29037	3.88828	1.84941	3.10036	4.1417	4.81439	5.5144	3.09021	5.90664	4.17374	4.47315	0.824972	2.53876	2.68255
TCGA-38-4632	1357	1	42	MALE	Stage IV	T2	M1	N1	4.59424	2.85097	1.91133	3.80035	4.35104	4.13064	5.06432	3.89538	4.42594	2.87578	2.9598	4.02164	3.72489	4.39106	2.25582	5.45122	6.64518	3.23775	0.58363	1.60172	1.7497
TCGA-55-7727	119	0	70	MALE	Stage IIIA	T1a	MX	N2	4.59213	3.79255	1.42422	4.18924	5.46502	2.5604	5.85523	3.89637	3.4185	2.44338	4.36599	4.70793	4.88619	5.83435	3.78261	6.61428	3.30476	3.83672	1.1897	3.15836	3.80457
TCGA-95-7567	568	0	61	MALE	Stage IIB	T2b	M0	N1	4.96025	4.07397	1.4921	3.79011	4.74029	5.24719	5.28945	4.24773	4.75092	4.6265	2.73307	4.76052	4.26158	6.11201	3.08616	5.40506	5.08859	3.85948	1.25103	2.0679	3.20985
TCGA-97-8171	568	0	81	MALE	Stage IV	T2a	M1a	N2	4.19953	3.84091	3.76087	4.81249	4.50523	3.74555	5.00841	3.82859	4.74446	1.51063	3.44463	4.16742	4.05193	6.16949	3.50146	6.63536	5.79311	4.7982	0.891858	2.47488	3.54905
TCGA-95-7944	377	0	71	MALE	Stage IA	T1a	M0	N0	5.40963	3.26528	1.82025	5.05511	5.47122	5.63462	4.75951	3.34106	3.97889	3.59843	4.12581	4.70983	4.07562	5.36737	3.19531	5.66694	3.02176	4.10172	0.351513	1.43614	2.72038
TCGA-44-A47A	466	0	78	FEMALE	Stage IB	T2a	MX	N0	5.94226	4.12632	2.68108	5.31587	5.6135	5.55612	5.45817	4.41264	4.85283	3.31694	3.40223	5.20137	4.6686	5.35544	3.63974	6.23262	4.52139	4.38266	0.668054	2.52917	3.78459
TCGA-53-A4EZ	1071	0	63	MALE	Stage IIA	T2a	MX	N1	4.57426	4.23179	3.65684	3.53235	4.01081	4.83668	5.67129	4.58343	4.84414	3.12368	3.18708	3.91093	4.62497	5.26164	3.46974	5.44497	3.58233	5.45503	0.815467	1.9996	3.44256
TCGA-86-7955	1072	0	62	MALE	Stage IB	T2a	M0	N0	5.1411	4.60745	3.2592	5.34044	5.59863	4.41826	5.0506	4.10534	4.74126	4.00922	3.19165	4.15468	4.37075	5.32355	2.87918	6.44809	4.39463	4.71224	0.925896	3.36364	3.60031
TCGA-49-AAR4	879	1	51	MALE	Stage IIIA	T2	MX	N2	4.84036	3.84595	2.20126	4.70644	5.14158	4.9485	5.03105	3.53855	4.39209	4.00197	3.48048	3.73316	3.84506	5.25291	2.86677	5.89707	4.86534	4.99439	0.418322	2.3594	3.06963
TCGA-86-A4JF	737	1	56	MALE	Stage IIB	T3	M0	N0	5.9688	3.63963	1.72416	4.53025	5.73865	5.34592	5.3859	4.3224	3.5638	4.99624	3.28991	4.15321	4.38547	5.38345	3.45153	5.73973	4.49098	3.85416	0.43656	2.42174	2.82476
TCGA-55-6984	760	1	71	FEMALE	Stage IIB	T2	M0	N1	3.95937	2.8443	1.11624	4.41411	5.2884	3.90327	5.09197	3.12426	3.2225	3.32202	3.41805	4.36486	3.85234	4.62676	2.35734	5.21816	4.39948	3.60501	0.336747	2.21643	2.92915
TCGA-55-6543	435	0	60	FEMALE	Stage IA	T1b	MX	N0	4.57891	3.0336	1.73962	4.75719	5.53733	4.4149	5.2732	3.36819	3.93163	1.67885	3.15016	5.03131	5.0237	6.69576	2.67998	6.07545	4.76172	4.08691	0.41076	2.7051	3.03024
TCGA-80-5611	2595	0	unknow	MALE	Stage IB	T2	M0	N0	5.58011	4.13688	3.07697	4.2465	5.52278	4.87297	6.20366	3.82339	4.36517	4.38084	4.15307	4.70749	4.84272	5.01064	3.22037	6.3153	6.32137	5.03762	0.737292	3.35012	2.98143
TCGA-86-8076	993	0	42	MALE	Stage IA	T1	M0	N0	4.35409	3.20538	1.3766	4.65092	5.30497	4.27933	5.18341	3.59878	3.86934	2.01863	3.31636	4.26378	4.48801	6.10983	3.42851	5.11917	5.00022	3.85039	0.593747	3.41939	2.80536
TCGA-64-1679	2488	0	58	FEMALE	Stage IIIA	T1	M0	N2	5.69994	4.10823	1.58188	4.11296	4.77685	4.85682	5.71789	4.35629	4.36313	4.12103	3.45899	5.06928	4.76135	6.37751	3.58774	6.86936	4.56439	3.96385	1.1794	2.4209	3.71274
TCGA-55-8511	552	0	73	FEMALE	Stage IB	T2a	MX	N0	5.30995	4.29051	3.94313	4.79982	4.93783	5.04333	5.40202	3.40948	3.50866	3.80137	3.89468	4.09954	3.96344	5.60207	2.92943	6.07273	5.04195	4.15176	0.284523	2.80716	3.72434
TCGA-50-5936	257	1	58	MALE	Stage IIIA	T2	M0	N2	4.69864	4.42352	2.2089	4.72143	5.61524	4.65557	5.10421	4.89171	3.72807	3.80927	3.41543	5.28262	4.67527	6.07055	3.93913	6.02344	5.47147	3.87132	1.57985	2.4383	4.10989
TCGA-50-5935	653	1	86	FEMALE	Stage IA	T1	M0	N0	5.18193	3.59967	2.10258	4.65271	5.34465	4.07285	4.91294	3.80328	4.38927	1.38142	3.33071	4.12665	5.39363	6.73384	3.54677	5.66575	4.8955	3.85811	0.827115	2.71928	3.00991
TCGA-86-7711	1046	1	70	MALE	Stage IIA	T2a	M0	N1	5.05595	4.20309	2.4775	4.14339	5.17701	4.26244	5.78528	4.18065	4.11747	3.10259	2.69627	4.64317	3.89415	5.4408	3.49423	6.55112	5.16584	3.67287	1.42358	2.54675	4.0065
TCGA-05-4398	1431	0	47	FEMALE	Stage IIIB	T4	M0	N3	5.54075	3.86894	2.53299	4.89603	5.22354	4.1443	5.84823	4.21787	4.82141	3.84591	4.12799	4.98249	4.37451	5.20259	3.39609	5.77327	4.66719	4.40684	1.21757	2.215	2.93266
TCGA-49-AARR	4992	0	68	MALE	Stage IA	T1	MX	N0	4.63647	3.31264	1.43995	4.96312	5.05736	4.82608	4.95309	3.32075	3.81464	1.37463	3.4571	4.15159	4.34221	6.15069	2.72093	4.83424	4.23708	4.51794	0.287602	2.85899	3.28505
TCGA-S2-AA1A	513	0	68	FEMALE	Stage IA	T1b	M0	N0	4.54719	3.27066	1.70129	5.04054	5.02108	4.33595	5.10883	3.02937	4.14254	1.66726	3.66237	4.20239	3.91954	5.69918	3.12668	5.14632	4.46654	4.33247	0.40486	2.30007	2.54914
TCGA-53-7813	424	0	51	FEMALE	Stage IIIB	T4	M0	N0	3.64099	4.20528	2.53977	4.56919	5.77696	3.04839	5.37323	4.35194	4.58064	2.69406	3.95901	3.61689	3.9113	4.85784	2.65671	5.31808	3.05366	4.30335	0.882952	3.23536	3.08056
TCGA-44-2668	761	1	51	MALE	Stage IB	T2	M0	N0	5.30371	3.70917	3.421	4.41454	5.2294	3.76685	5.77855	4.26724	4.18425	4.79228	4.44612	5.53952	4.2639	4.76955	3.21061	6.77013	4.01083	3.72942	1.67015	3.96564	3.81867
TCGA-55-7816	468	1	49	FEMALE	Stage IV	TX	MX	NX	4.51241	3.71277	1.65396	4.75604	6.11701	4.41648	5.1119	3.7147	4.10607	1.63774	4.06249	4.52609	4.71887	6.10366	3.34819	5.1511	4.13926	4.29585	1.0498	3.17811	3.49286
TCGA-49-AARO	3759	0	39	FEMALE	Stage IA	T1a	MX	N0	4.67237	4.29309	2.78726	4.55106	4.95298	4.60276	5.03721	3.42398	4.87867	3.25347	3.13667	3.65072	4.02395	5.47182	2.74568	5.51587	4.62698	5.05367	0.669128	2.39833	3.42214
TCGA-49-AARE	1229	1	51	FEMALE	Stage IA	T1	MX	N0	4.32132	4.45971	3.70322	3.70129	4.42687	4.38843	5.32171	3.94316	4.50343	2.8338	3.17083	2.90028	3.63444	4.83325	2.62754	4.00065	4.16211	3.81395	0.315302	1.84585	3.15237
TCGA-69-7764	414	0	75	MALE	Stage IA	T1b	M0	N0	4.1714	4.57335	2.50103	5.32064	5.89336	3.63691	4.82102	3.88283	4.29372	2.2462	3.6773	4.4377	4.36414	6.51371	3.32845	5.78742	3.86967	4.35075	1.94931	3.01904	3.7588
TCGA-97-A4M7	629	0	74	MALE	Stage IA	T1b	M0	N0	5.34022	3.81055	1.7872	5.01536	5.07224	4.93275	5.33085	3.9248	4.253	3.10881	3.30399	4.0521	4.73859	5.81609	3.15272	5.39813	4.15427	4.39706	1.10971	2.78569	3.40326
TCGA-38-A44F	133	0	80	MALE	Stage IB	T2a	M0	N0	3.94203	3.02646	1.37353	4.53832	5.32585	4.74859	5.23101	3.27196	4.15319	2.04855	3.34604	3.95482	3.97473	5.66765	2.89592	5.00122	4.63431	4.78162	0.582558	2.49629	2.60686
TCGA-91-8497	434	1	75	FEMALE	Stage IA	T1a	MX	N0	4.94207	3.64368	1.62234	4.89742	4.98021	4.58565	4.82583	3.18579	4.25185	1.46084	3.16126	4.16219	4.17818	6.43868	3.71465	5.04231	3.87532	4.83307	0.534162	3.03288	3.10367
TCGA-44-2656	1429	0	59	MALE	Stage IB	T2	M0	N0	4.55292	3.62226	2.82352	4.08525	5.40591	2.37574	5.66337	4.11527	3.78372	2.77107	4.16653	5.75622	5.15814	5.13785	3.68548	6.16021	3.54043	3.70658	2.02639	4.15764	3.7067
TCGA-73-4670	131	0	69	FEMALE	Stage IV	T2	M1	N0	4.48194	2.24753	1.84782	3.73306	4.13148	4.0567	5.10377	4.14665	5.88247	4.03831	3.19152	4.28304	4.38299	4.94662	3.10017	5.98574	4.963	3.71299	0.600441	1.44343	2.48849
TCGA-50-7109	308	1	60	MALE	Stage IA	T1	M0	N0	5.10754	3.74423	2.45296	4.40309	5.60922	5.18595	5.55315	4.72467	4.61073	3.07625	3.74901	4.13101	4.90817	5.69774	3.49867	6.5305	4.14668	4.0796	0.958718	2.86736	2.85921
TCGA-MP-A4T8	161	1	68	MALE	Stage IIIA	T2	M0	N2	4.79644	4.41757	3.51323	4.99394	5.02854	5.39813	4.79622	4.50352	4.46997	3.78182	3.48157	3.91765	4.63253	5.56572	3.37341	6.78446	5.05219	4.91226	1.33023	2.70784	3.31738
TCGA-78-7540	1197	1	66	FEMALE	Stage IB	T2	M0	N0	3.44068	2.40263	1.22452	4.56578	5.05566	4.18867	5.18942	3.51277	4.94065	2.3899	2.46044	4.21046	4.04331	5.03853	2.01722	4.97637	3.36803	3.78484	0.263955	2.28326	2.86564
TCGA-64-1680	1126	0	63	MALE	Stage IV	T2a	M1	N2	3.25054	2.86302	0.922135	4.38347	4.87201	3.66308	5.09216	3.67292	4.46467	1.90515	2.48415	3.89918	4.38207	5.79259	2.87723	4.82951	5.37617	3.49953	0.532177	2.48731	2.07043
TCGA-55-8512	607	1	41	MALE	Stage IV	T1a	M1b	N1	4.49644	3.64393	1.17323	5.02281	5.06372	4.8226	4.84438	3.49408	3.77944	1.39159	3.2461	4.03065	4.31039	6.83854	2.55012	5.12051	4.76888	4.8669	0.484266	3.3352	3.50735
TCGA-05-5425	882	0	68	MALE	Stage IIB	T2b	M0	N1	4.45097	4.13183	2.86053	4.14606	4.55247	3.55115	4.86057	4.54965	5.09248	3.62083	3.17527	4.55428	4.15123	5.46443	2.93518	5.89436	4.68473	3.82401	0.810065	2.2669	3.30202
TCGA-44-7671	889	0	64	MALE	Stage IB	T2a	M0	N0	4.37905	3.28165	1.2443	4.5916	5.55585	4.73118	4.92878	3.46258	3.84322	3.06109	3.06817	4.61103	4.12174	6.8197	3.50618	5.39899	5.17903	4.04465	0.754926	3.3517	2.69292
TCGA-55-8206	888	0	56	MALE	Stage IA	T1b	M0	N0	5.43836	3.91314	2.77416	5.0603	5.6404	4.36116	5.16554	4.0209	4.01032	1.62841	3.39748	4.49415	4.98423	6.77275	4.20553	5.53287	3.82004	4.97687	0.967664	3.53191	3.76798
TCGA-91-6831	310	0	66	MALE	Stage IB	T2	MX	N0	5.87355	5.09415	3.84556	5.22675	5.64122	5.05965	5.3468	5.2867	4.66144	4.88574	4.55427	4.25736	5.01076	5.41906	3.62403	6.07779	3.86827	4.44781	1.64765	2.4992	4.54006
TCGA-49-4510	896	1	51	FEMALE	Stage IIB	T2	M0	N1	3.27413	2.59055	1.44806	4.63276	4.91717	4.31565	4.7113	3.1231	5.97703	0.906505	2.48679	4.12505	4.0929	6.38816	2.64727	5.03428	5.05404	4.90526	0.522405	3.04459	2.51577
TCGA-91-8496	505	0	63	FEMALE	Stage IB	T2a	MX	NX	3.41032	2.38326	1.10852	4.05648	4.32119	3.51449	4.61934	3.49664	4.20146	0.557268	3.00445	3.67498	4.92645	5.27894	2.94468	4.23188	4.40762	4.25037	0.260785	2.27459	1.54036
TCGA-97-8174	164	1	67	MALE	Stage IIA	T2b	M0	N0	4.67207	3.42834	1.50639	5.0598	5.03786	4.4497	4.96262	3.74295	3.84741	1.924	3.75409	5.21377	4.0771	7.37004	4.37072	5.7371	4.1823	5.10313	1.16308	3.5345	3.52607
TCGA-55-6972	1632	1	72	MALE	Stage IB	T2	M0	N0	2.97153	3.59139	1.01783	3.80829	4.36466	4.27408	5.44743	3.32666	4.57674	1.42171	3.60436	3.86876	4.02861	5.82391	2.62778	5.32521	5.85851	5.04481	0.656624	2.639	2.13781
TCGA-55-7576	670	0	54	MALE	Stage IB	T2a	M0	N0	5.28169	4.12009	2.19731	4.03705	4.95281	4.05071	4.90282	4.25147	4.4286	3.85622	3.00144	4.0268	4.6216	6.34229	3.16193	5.52637	4.69467	4.14097	0.875819	2.82522	4.24207
TCGA-49-6745	522	0	82	MALE	Stage IIIA	T2a	M0	N2	5.46067	3.72218	1.31286	4.93053	6.10502	4.42665	5.42942	3.90352	4.11565	4.59414	3.79782	5.53587	5.21671	5.95144	3.72485	6.08454	4.21195	3.70231	1.0424	2.65054	3.65243
TCGA-64-1676	1728	0	58	MALE	Stage IA	T1a	M0	N0	3.07487	2.1557	1.0709	4.027	5.39353	2.99423	5.08806	3.56857	5.31711	2.44645	4.11806	3.98995	3.71607	3.88962	1.84018	4.09298	5.68102	3.52343	0.173488	2.25322	1.59442
TCGA-44-4112	808	1	60	FEMALE	Stage IB	T2a	M0	N0	4.17315	3.76518	1.50987	4.4526	5.30814	3.57262	5.4308	4.6464	4.22461	2.58112	4.66347	5.16924	5.02172	5.87526	3.21084	5.20838	4.05218	3.53185	2.58273	4.31717	3.43453
TCGA-05-4250	121	1	79	FEMALE	Stage IIIA	T3	M0	N1	4.50732	3.52035	2.08349	4.56679	4.95862	3.49934	5.36706	4.22317	4.41809	4.16729	3.69317	4.86969	4.83649	5.93792	2.92915	5.64404	4.82887	3.59176	0.864889	2.27698	2.92417
TCGA-44-7660	592	0	72	MALE	Stage IB	T2	MX	N0	4.97658	4.81119	3.09218	5.10438	6.16996	4.68651	6.24165	4.78197	5.10189	3.8262	3.80533	4.16684	5.26095	4.63509	3.61927	6.33868	2.721	6.20581	2.28535	3.03846	4.38088
TCGA-75-5125	2027	1	unknow	MALE	Stage IIB	T2	M0	N1	5.27058	3.69569	2.43795	4.97418	5.11271	4.44389	5.89426	3.79011	4.9247	4.06223	3.8391	4.84751	5.28919	5.92935	3.49965	7.50514	3.82977	4.52072	0.628585	2.15689	3.9213
TCGA-38-4630	1073	1	75	FEMALE	Stage IB	T2	M0	N0	5.93954	6.52809	5.78935	5.64123	4.95219	4.87191	5.67948	5.50253	5.72919	4.67857	3.82691	3.67817	5.20892	4.97156	4.31438	6.02904	5.77258	5.22971	3.76315	3.16289	5.16018
TCGA-MN-A4N1	827	0	60	MALE	Stage IIA	T2a	M0	N1	5.51423	4.0896	2.68502	4.33466	4.88811	5.62995	4.94993	3.38903	4.85766	3.90186	3.08582	3.0978	3.94054	5.80274	2.1957	6.75628	5.16453	5.53719	0.743324	2.22385	2.92813

## Sheet: S4
Table S4: Information of samples clustering in TCGA-LUAD cohorts
SampleID	Futime_Year	DMS	DMS_Group	DMP_Group	geneCluster	Age	Gender	T_Stage	N_Stage	Survival_State
TCGA-05-4244	0	-7.04283	Low	A	I	>65	Male	T1-2	N1-3	Alive
TCGA-05-4249	4.1726	11.9036	High	A	III	>65	Male	T1-2	N0	Alive
TCGA-05-4250	0.331507	-22.2689	Low	B	II	>65	Female	T3-4	N1-3	Dead
TCGA-05-4382	1.66301	-0.32807	Low	B	I	>65	Male	T1-2	N0	Alive
TCGA-05-4384	1.16712	17.8658	High	B	III	>65	Male	T1-2	N1-3	Alive
TCGA-05-4389	3.75068	-1.17842	Low	A	I	>65	Male	T1-2	N0	Alive
TCGA-05-4390	3.08493	-6.12326	Low	A	I	<=65	Female	T1-2	N0	Alive
TCGA-05-4395	0	-7.7872	Low	B	II	>65	Male	T3-4	N1-3	Dead
TCGA-05-4396	0.830137	5.40482	High	A	I	>65	Male	T3-4	N1-3	Dead
TCGA-05-4397	2.00274	-34.1161	Low	A	II	<=65	Male	T1-2	N1-3	Dead
TCGA-05-4398	3.92055	-11.42	Low	A	I	<=65	Female	T3-4	N1-3	Alive
TCGA-05-4403	1.58356	17.3629	High	B	III	>65	Male	T1-2	N0	Alive
TCGA-05-4405	1.67123	5.40159	High	A	III	>65	Female	T1-2	N0	Alive
TCGA-05-4410	0	5.01304	High	B	I	<=65	Male	T1-2	N0	Alive
TCGA-05-4415	0.249315	-35.9325	Low	A	II	<=65	Male	T3-4	N1-3	Dead
TCGA-05-4417	1.24658	9.904	High	B	I	<=65	Female	T1-2	N0	Alive
TCGA-05-4418	0.750685	-0.301618	Low	B	II	>65	Male	T3-4	N1-3	Dead
TCGA-05-4420	2.49863	-6.03663	Low	A	II	<=65	Male	T1-2	N0	Alive
TCGA-05-4422	1	12.6954	High	B	III	>65	Male	T1-2	N0	Alive
TCGA-05-4424	2.50137	-14.0454	Low	A	I	>65	Male	T3-4	N0	Alive
TCGA-05-4425	1.83288	2.63827	High	B	I	>65	Female	T1-2	N0	Alive
TCGA-05-4426	2.16712	5.46477	High	B	I	>65	Male	T1-2	N0	Alive
TCGA-05-4427	2.16712	-13.4291	Low	A	I	<=65	Female	T1-2	N1-3	Alive
TCGA-05-4430	2.08493	0.681887	Low	B	III	<=65	Female	T1-2	N0	Alive
TCGA-05-4432	2.08493	-3.34406	Low	A	I	>65	Male	T1-2	N1-3	Alive
TCGA-05-4433	2	-2.87519	Low	B	I	>65	Male	T1-2	N0	Alive
TCGA-05-4434	1.25205	-19.9904	Low	A	I	>65	Female	T3-4	N1-3	Dead
TCGA-05-5420	1.25205	10.6778	High	B	I	>65	Male	T1-2	N1-3	Alive
TCGA-05-5423	0.413699	20.6145	High	B	III	<=65	Male	T1-2	N1-3	Alive
TCGA-05-5425	2.41644	-2.58611	Low	B	I	>65	Male	T1-2	N1-3	Alive
TCGA-05-5428	1.83562	7.25213	High	B	I	<=65	Male	T1-2	N1-3	Alive
TCGA-05-5429	0.753425	-3.0179	Low	B	II	<=65	Male	T3-4	N1-3	Dead
TCGA-05-5715	0.169863	8.02466	High	B	I	>65	Female	T1-2	N0	Alive
TCGA-35-3615	0.0383562	31.2446	High	B	III	<=65	Male	T1-2	N0	Alive
TCGA-35-4122	0.616438	-0.564181	Low	B	I	>65	Male	T1-2	N0	Alive
TCGA-35-4123	0.49863	-5.8798	Low	B	II	<=65	Male	T1-2	N0	Alive
TCGA-35-5375	0.723288	-2.12957	Low	B	II	<=65	Male	T1-2	N1-3	Alive
TCGA-38-4625	8.14521	-30.093	Low	A	II	>65	Female	T1-2	N0	Alive
TCGA-38-4626	10.0658	16.8165	High	B	III	<=65	Female	T1-2	N0	Alive
TCGA-38-4627	3.14247	8.31768	High	B	I	<=65	Female	T1-2	N1-3	Dead
TCGA-38-4628	4.08767	11.3671	High	B	I	<=65	Female	T1-2	N1-3	Dead
TCGA-38-4629	2.36712	-5.8134	Low	B	II	>65	Male	T3-4	N0	Dead
TCGA-38-4630	2.93973	-35.6865	Low	A	II	>65	Female	T1-2	N0	Dead
TCGA-38-4631	0.969863	-15.5417	Low	B	II	>65	Female	T1-2	N0	Dead
TCGA-38-4632	3.71781	-6.89919	Low	B	I	<=65	Male	T1-2	N1-3	Dead
TCGA-38-6178	1.2274	0.754084	Low	A	I	>65	Female	T1-2	N1-3	Alive
TCGA-38-7271	2.19178	17.587	High	B	III	>65	Female	T1-2	N0	Dead
TCGA-38-A44F	0.364384	8.67154	High	B	III	>65	Male	T1-2	N0	Alive
TCGA-44-2655	3.6274	23.091	High	B	III	<=65	Female	T1-2	N0	Alive
TCGA-44-2656	3.91507	-0.84197	Low	A	I	<=65	Male	T1-2	N0	Alive
TCGA-44-2659	3.74521	20.7973	High	B	III	<=65	Female	T1-2	N1-3	Alive
TCGA-44-2661	3.17534	19.0737	High	B	III	>65	Female	T1-2	N0	Alive
TCGA-44-2662	3.50685	-26.4571	Low	A	II	<=65	Male	T1-2	N0	Alive
TCGA-44-2665	3.56438	2.54523	High	B	I	<=65	Female	T1-2	N1-3	Alive
TCGA-44-2666	0.265753	0.0574681	Low	B	III	<=65	Male	T1-2	N0	Dead
TCGA-44-2668	2.08493	-25.0848	Low	A	II	<=65	Male	T1-2	N0	Dead
TCGA-44-3396	3.09589	-2.7597	Low	B	I	>65	Female	T1-2	N1-3	Alive
TCGA-44-3398	3.1863	11.9391	High	B	III	>65	Female	T1-2	N0	Alive
TCGA-44-3917	3.2411	-13.4991	Low	A	II	<=65	Female	T1-2	N0	Alive
TCGA-44-3918	2.83836	-3.23629	Low	A	I	<=65	Female	T1-2	N0	Alive
TCGA-44-3919	2.81096	-0.349591	Low	A	I	>65	Female	T1-2	N0	Dead
TCGA-44-4112	2.2137	-5.58318	Low	A	I	<=65	Female	T1-2	N0	Dead
TCGA-44-5643	2.77534	-27.3885	Low	A	II	<=65	Male	T1-2	N1-3	Alive
TCGA-44-5644	2.36438	-13.4986	Low	A	II	<=65	Female	T1-2	N0	Alive
TCGA-44-6145	1.63014	-4.34605	Low	B	I	<=65	Female	T1-2	N0	Alive
TCGA-44-6146	1.99452	9.26713	High	B	III	<=65	Male	T3-4	N0	Alive
TCGA-44-6148	1.92877	10.4176	High	B	III	<=65	Male	T1-2	N0	Alive
TCGA-44-6774	1.80274	0.345395	Low	B	I	<=65	Female	T1-2	N1-3	Alive
TCGA-44-6775	1.93151	-20.9792	Low	A	I	>65	Female	T1-2	N0	Alive
TCGA-44-6776	7.16712	31.1668	High	B	III	<=65	Female	T1-2	N0	Alive
TCGA-44-6778	5.10685	-17.4429	Low	A	I	<=65	Male	T1-2	N0	Alive
TCGA-44-6779	1.36986	-12.3832	Low	A	II	<=65	Female	T1-2	N1-3	Dead
TCGA-44-7659	1.89315	17.4183	High	B	III	>65	Male	T1-2	N0	Alive
TCGA-44-7660	1.62192	-21.7853	Low	A	II	>65	Male	T1-2	N0	Alive
TCGA-44-7661	1.52603	-28.2332	Low	A	I	>65	Female	T1-2	N0	Dead
TCGA-44-7662	0.59726	-17.2757	Low	A	II	<=65	Male	T1-2	N0	Alive
TCGA-44-7667	3.00548	-26.6727	Low	A	II	<=65	Female	T3-4	N0	Alive
TCGA-44-7669	1.5726	-40.5516	Low	A	II	<=65	Male	T1-2	N1-3	Dead
TCGA-44-7670	2.41644	-41.1039	Low	A	II	<=65	Female	T1-2	N1-3	Alive
TCGA-44-7671	2.43562	11.5661	High	B	III	<=65	Male	T1-2	N0	Alive
TCGA-44-7672	1.96986	2.41167	High	B	I	<=65	Female	T1-2	N0	Alive
TCGA-44-8117	1.05479	5.02153	High	A	I	<=65	Female	T1-2	N0	Alive
TCGA-44-8119	0.780822	-14.1868	Low	A	II	>65	Male	T3-4	N0	Alive
TCGA-44-8120	0.712329	7.83195	High	B	I	<=65	Male	T1-2	N0	Alive
TCGA-44-A479	1.33151	-1.89145	Low	A	I	>65	Female	T1-2	N0	Alive
TCGA-44-A47A	1.27671	0.0765449	Low	A	I	>65	Female	T1-2	N0	Alive
TCGA-44-A47B	0.786301	6.53706	High	A	I	>65	Male	T1-2	N0	Alive
TCGA-44-A47G	0.961644	5.88531	High	B	I	>65	Female	T1-2	N0	Alive
TCGA-44-A4SS	1.13699	-8.12645	Low	A	II	>65	Male	T1-2	N0	Alive
TCGA-44-A4SU	1.12055	10.8883	High	B	I	>65	Female	T1-2	N0	Dead
TCGA-49-4486	6.35068	40.6221	High	B	III	>65	Male	T1-2	N0	Dead
TCGA-49-4487	2.34247	-6.45094	Low	A	I	>65	Female	T1-2	N0	Dead
TCGA-49-4488	2.38082	5.96456	High	B	I	>65	Female	T1-2	N0	Dead
TCGA-49-4490	1.05479	12.8192	High	B	I	<=65	Female	T3-4	N1-3	Dead
TCGA-49-4494	2.96164	4.4914	High	B	I	>65	Male	T3-4	N1-3	Dead
TCGA-49-4501	3.89315	20.9403	High	B	III	>65	Female	T1-2	N0	Dead
TCGA-49-4505	1.1726	25.0603	High	B	III	<=65	Female	T1-2	N1-3	Dead
TCGA-49-4506	2.73699	10.261	High	B	II	>65	Female	T1-2	N1-3	Dead
TCGA-49-4507	0.734247	-1.2039	Low	B	II	>65	Female	T3-4	N1-3	Dead
TCGA-49-4510	2.45479	33.3625	High	B	III	<=65	Female	T1-2	N1-3	Dead
TCGA-49-4512	2.47945	20.4451	High	B	III	>65	Female	T1-2	N1-3	Dead
TCGA-49-4514	4.65753	12.3113	High	B	I	>65	Female	T1-2	N0	Alive
TCGA-49-6742	1.33699	-13.0487	Low	A	I	>65	Male	T1-2	N1-3	Dead
TCGA-49-6743	4.4411	-25.8147	Low	A	II	>65	Female	T1-2	N1-3	Alive
TCGA-49-6744	4.61096	10.6401	High	B	III	<=65	Female	T1-2	N1-3	Alive
TCGA-49-6745	1.43014	-16.4949	Low	A	I	>65	Male	T1-2	N1-3	Alive
TCGA-49-6761	0.969863	0.693076	Low	A	I	>65	Female	T1-2	N1-3	Alive
TCGA-49-6767	1.85479	-22.8858	Low	A	II	<=65	Female	T3-4	N0	Alive
TCGA-49-AAQV	1.85479	1.00111	Low	B	I	<=65	Female	T1-2	N1-3	Dead
TCGA-49-AAR0	13.0548	2.56414	High	B	III	<=65	Male	T1-2	N0	Alive
TCGA-49-AAR2	6.09315	15.9818	High	B	I	<=65	Male	T1-2	N0	Alive
TCGA-49-AAR3	5.1863	-13.4368	Low	A	II	>65	Male	T1-2	N1-3	Alive
TCGA-49-AAR4	2.40822	-6.63693	Low	B	I	<=65	Male	T1-2	N1-3	Dead
TCGA-49-AAR9	0.712329	-27.959	Low	A	II	<=65	Male	T3-4	N0	Dead
TCGA-49-AARE	3.36712	-3.38461	Low	B	II	<=65	Female	T1-2	N0	Dead
TCGA-49-AARN	3.10959	3.81142	High	B	I	<=65	Female	T1-2	N0	Dead
TCGA-49-AARO	10.2986	-6.31789	Low	B	I	<=65	Female	T1-2	N0	Alive
TCGA-49-AARQ	18.4438	2.36934	High	B	I	<=65	Female	T1-2	N0	Alive
TCGA-49-AARR	13.6767	6.57487	High	B	III	>65	Male	T1-2	N0	Alive
TCGA-4B-A93V	0.821918	13.9697	High	B	I	<=65	Female	T1-2	N0	Dead
TCGA-50-5044	1.70959	-4.16807	Low	B	I	>65	Female	T3-4	N1-3	Dead
TCGA-50-5045	5.95616	7.11607	High	B	III	<=65	Female	T1-2	N1-3	Dead
TCGA-50-5049	8.47671	4.80577	High	B	I	>65	Male	T1-2	N0	Alive
TCGA-50-5051	1.30959	10.1985	High	B	I	<=65	Female	T1-2	N1-3	Dead
TCGA-50-5055	5.0137	6.86444	High	B	III	>65	Female	T1-2	N1-3	Dead
TCGA-50-5066	3.95068	-16.9806	Low	A	I	>65	Male	T1-2	N0	Alive
TCGA-50-5068	4.10685	14.7536	High	B	III	<=65	Female	T1-2	N1-3	Dead
TCGA-50-5072	0.684932	-35.716	Low	A	II	>65	Male	T1-2	N1-3	Dead
TCGA-50-5930	0.772603	5.60948	High	B	I	<=65	Male	T1-2	N1-3	Dead
TCGA-50-5931	1.18904	-35.6618	Low	A	II	>65	Female	T1-2	N0	Dead
TCGA-50-5932	3.38356	14.5892	High	B	III	>65	Male	T1-2	N1-3	Dead
TCGA-50-5933	6.55616	-17.4622	Low	A	II	>65	Male	T3-4	N1-3	Dead
TCGA-50-5935	1.78904	19.1423	High	B	III	>65	Female	T1-2	N0	Dead
TCGA-50-5936	0.70411	-11.4099	Low	A	II	<=65	Male	T1-2	N1-3	Dead
TCGA-50-5939	1.26027	-10.2225	Low	A	I	>65	Male	T1-2	N0	Dead
TCGA-50-5941	4.03836	-2.06844	Low	A	I	<=65	Female	T1-2	N1-3	Alive
TCGA-50-5942	5.06027	21.7888	High	B	III	>65	Female	T1-2	N0	Alive
TCGA-50-5944	4.79452	12.7206	High	B	III	>65	Female	T1-2	N0	Alive
TCGA-50-5946	4.43014	-26.1232	Low	A	II	<=65	Male	T1-2	N0	Alive
TCGA-50-6590	3.52877	-24.4961	Low	A	II	>65	Female	T1-2	N0	Dead
TCGA-50-6591	0.326027	-39.1829	Low	A	II	<=65	Female	T1-2	N0	Dead
TCGA-50-6592	2.12877	-29.1275	Low	A	II	>65	Female	T1-2	N0	Dead
TCGA-50-6593	0.920548	-7.69436	Low	B	I	<=65	Female	T1-2	N1-3	Dead
TCGA-50-6594	1.0137	-13.2313	Low	A	II	>65	Female	T3-4	N1-3	Dead
TCGA-50-6595	0.517808	-29.7441	Low	A	II	>65	Female	T1-2	N1-3	Dead
TCGA-50-6597	3.47397	26.8064	High	B	III	>65	Female	T1-2	N0	Dead
TCGA-50-6673	0.060274	-3.14016	Low	A	I	>65	Female	T1-2	N0	Dead
TCGA-50-7109	0.843836	-0.413819	Low	A	I	<=65	Male	T1-2	N0	Dead
TCGA-50-8457	3.08219	24.8676	High	B	III	<=65	Female	T1-2	N0	Alive
TCGA-50-8459	3.06575	4.4224	High	B	I	>65	Male	T3-4	N0	Alive
TCGA-50-8460	2.27123	21.2569	High	B	III	>65	Male	T1-2	N0	Alive
TCGA-53-7624	2.85753	-42.4915	Low	A	II	<=65	Female	T1-2	N0	Dead
TCGA-53-7626	2.54521	2.56585	High	A	III	>65	Female	T1-2	N1-3	Dead
TCGA-53-7813	1.16164	13.4948	High	B	I	<=65	Female	T3-4	N0	Alive
TCGA-53-A4EZ	2.93425	-6.19197	Low	A	II	<=65	Male	T1-2	N1-3	Alive
TCGA-55-1592	1.92055	-4.59304	Low	A	I	<=65	Male	T1-2	N0	Dead
TCGA-55-1594	3.2274	-19.8458	Low	A	II	>65	Male	T1-2	N1-3	Alive
TCGA-55-1596	5.65753	-21.953	Low	A	II	<=65	Male	T1-2	N1-3	Alive
TCGA-55-5899	2.54795	-21.4596	Low	A	II	<=65	Male	T1-2	N1-3	Alive
TCGA-55-6543	1.19178	20.3382	High	B	III	<=65	Female	T1-2	N0	Alive
TCGA-55-6642	6.70959	9.30604	High	B	I	<=65	Male	T1-2	N0	Alive
TCGA-55-6712	0.468493	-8.61484	Low	B	I	>65	Male	T1-2	N1-3	Dead
TCGA-55-6968	3.54247	-34.4988	Low	A	II	<=65	Male	T1-2	N0	Dead
TCGA-55-6970	1.27123	-1.78955	Low	A	I	>65	Female	T1-2	N1-3	Dead
TCGA-55-6971	3.83562	0.0716233	Low	A	I	<=65	Female	T1-2	N0	Alive
TCGA-55-6972	4.47123	26.3276	High	B	III	>65	Male	T1-2	N0	Dead
TCGA-55-6975	0.323288	-22.8807	Low	A	II	<=65	Male	T1-2	N1-3	Dead
TCGA-55-6978	0.482192	-30.4085	Low	A	II	>65	Male	T1-2	N0	Dead
TCGA-55-6979	0.649315	-7.36134	Low	A	I	<=65	Female	T1-2	N1-3	Dead
TCGA-55-6980	5.77808	19.1696	High	B	III	<=65	Male	T1-2	N0	Alive
TCGA-55-6981	3.77808	1.62256	Low	B	I	<=65	Female	T1-2	N1-3	Dead
TCGA-55-6982	2.72603	-5.68709	Low	B	I	>65	Female	T1-2	N1-3	Dead
TCGA-55-6983	7.73425	8.52583	High	B	III	>65	Male	T1-2	N1-3	Alive
TCGA-55-6984	2.08219	5.02028	High	B	I	>65	Female	T1-2	N1-3	Dead
TCGA-55-6985	3.37808	-7.72086	Low	B	I	<=65	Female	T1-2	N0	Alive
TCGA-55-6986	8.93425	14.5834	High	B	III	>65	Female	T1-2	N0	Alive
TCGA-55-6987	5.85479	4.2461	High	B	I	>65	Male	T1-2	N0	Alive
TCGA-55-7227	2.60822	7.32948	High	B	III	>65	Male	T3-4	N1-3	Dead
TCGA-55-7281	2.38904	17.6605	High	B	III	>65	Female	T1-2	N0	Alive
TCGA-55-7283	1.66849	6.22933	High	B	III	>65	Female	T3-4	N1-3	Alive
TCGA-55-7284	0.665753	7.68915	High	B	III	>65	Male	T3-4	N0	Dead
TCGA-55-7570	2.25753	-32.9147	Low	A	II	<=65	Male	T1-2	N0	Alive
TCGA-55-7573	1.33425	7.51711	High	A	III	>65	Female	T1-2	N0	Alive
TCGA-55-7574	2.72603	2.09527	Low	A	III	<=65	Female	T1-2	N0	Dead
TCGA-55-7576	1.83562	-4.4588	Low	A	I	<=65	Male	T1-2	N0	Alive
TCGA-55-7724	1.93151	-4.4232	Low	B	I	>65	Female	T1-2	N0	Alive
TCGA-55-7725	1.21096	18.916	High	B	III	>65	Female	T1-2	N0	Alive
TCGA-55-7726	1.7863	-18.1955	Low	A	II	>65	Female	T1-2	N0	Alive
TCGA-55-7727	0.326027	-6.4408	Low	B	I	>65	Male	T1-2	N1-3	Alive
TCGA-55-7728	1.92877	19.0498	High	B	III	<=65	Female	T1-2	N0	Alive
TCGA-55-7815	2.11781	5.4	High	B	I	>65	Male	T1-2	N0	Alive
TCGA-55-7903	1.55342	-4.80363	Low	A	I	<=65	Male	T1-2	N0	Alive
TCGA-55-7907	0.939726	-3.33484	Low	B	I	>65	Male	T1-2	N1-3	Dead
TCGA-55-7910	2.84932	-2.75272	Low	A	I	<=65	Female	T1-2	N0	Alive
TCGA-55-7911	1.47123	-8.09955	Low	A	I	>65	Female	T1-2	N0	Alive
TCGA-55-7913	1.53699	-12.8701	Low	A	II	<=65	Female	T1-2	N0	Dead
TCGA-55-7914	0.512329	6.77167	High	B	I	>65	Female	T1-2	N1-3	Dead
TCGA-55-7994	1.65205	-19.4493	Low	A	I	>65	Male	T3-4	N0	Alive
TCGA-55-7995	2.43562	-17.7217	Low	A	II	>65	Female	T1-2	N0	Alive
TCGA-55-8085	2.47671	0.217348	Low	B	I	<=65	Male	T1-2	N0	Alive
TCGA-55-8087	1.26575	21.1279	High	A	III	<=65	Female	T1-2	N0	Alive
TCGA-55-8089	1.92329	-20.1342	Low	A	II	<=65	Male	T1-2	N0	Dead
TCGA-55-8090	1.63836	2.73949	High	B	I	>65	Male	T1-2	N0	Dead
TCGA-55-8091	1.64384	6.47277	High	B	I	>65	Male	T1-2	N0	Alive
TCGA-55-8092	0.421918	1.32063	Low	B	II	>65	Male	T3-4	N0	Dead
TCGA-55-8094	1.48219	-0.0852676	Low	B	I	<=65	Male	T1-2	N0	Alive
TCGA-55-8096	1.96986	5.50408	High	B	I	>65	Female	T1-2	N0	Dead
TCGA-55-8097	1.30411	17.4412	High	B	III	<=65	Female	T1-2	N0	Alive
TCGA-55-8203	1.49863	5.70167	High	A	I	>65	Female	T1-2	N0	Alive
TCGA-55-8204	1.41096	-18.6571	Low	B	I	>65	Female	T1-2	N0	Alive
TCGA-55-8205	1.6411	-31.0493	Low	A	II	>65	Female	T1-2	N0	Alive
TCGA-55-8206	2.43288	18.1635	High	A	III	<=65	Male	T1-2	N0	Alive
TCGA-55-8207	2.67671	20.4668	High	B	III	>65	Male	T1-2	N0	Alive
TCGA-55-8208	1.84658	-6.02335	Low	A	I	>65	Female	T1-2	N0	Alive
TCGA-55-8299	1.28493	-6.36111	Low	A	I	<=65	Female	T1-2	N0	Dead
TCGA-55-8301	1.46301	2.41654	High	B	I	<=65	Male	T1-2	N0	Alive
TCGA-55-8302	1.30959	-10.1825	Low	A	I	<=65	Male	T1-2	N0	Alive
TCGA-55-8505	1.20548	-14.8002	Low	A	II	<=65	Male	T1-2	N1-3	Alive
TCGA-55-8506	0.030137	4.53459	High	A	I	<=65	Female	T3-4	N0	Alive
TCGA-55-8507	1.14521	-5.12275	Low	A	I	<=65	Male	T1-2	N0	Alive
TCGA-55-8508	1.69041	14.8599	High	B	I	<=65	Female	T1-2	N1-3	Alive
TCGA-55-8510	1.47671	3.21633	High	B	I	<=65	Female	T1-2	N0	Alive
TCGA-55-8511	1.51233	-8.17183	Low	A	I	>65	Female	T1-2	N0	Alive
TCGA-55-8512	1.66301	11.3685	High	B	III	<=65	Male	T1-2	N1-3	Dead
TCGA-55-8513	2.16712	7.79511	High	B	III	>65	Female	T3-4	N0	Alive
TCGA-55-8514	1.42466	29.6021	High	B	III	>65	Female	T1-2	N0	Alive
TCGA-55-8614	1.46849	-14.7068	Low	A	I	>65	Male	T1-2	N0	Alive
TCGA-55-8615	1.22192	10.4145	High	A	I	>65	Male	T3-4	N1-3	Alive
TCGA-55-8616	0.131507	5.73715	High	B	III	<=65	Female	T1-2	N0	Alive
TCGA-55-8619	1.13973	17.2518	High	B	III	>65	Female	T3-4	N0	Alive
TCGA-55-8620	1.0274	-28.5359	Low	A	II	<=65	Male	T1-2	N1-3	Dead
TCGA-55-8621	1.41096	0.916757	Low	B	III	>65	Female	T1-2	N0	Alive
TCGA-55-A48X	1.88767	-2.42323	Low	A	III	<=65	Female	T1-2	N1-3	Alive
TCGA-55-A48Y	1.72603	8.95759	High	B	I	>65	Male	T1-2	N0	Alive
TCGA-55-A48Z	1.78356	-8.26721	Low	A	I	<=65	Female	T1-2	N1-3	Alive
TCGA-55-A490	0.271233	7.92621	High	B	I	>65	Male	T1-2	N0	Dead
TCGA-55-A491	1.71507	4.11266	High	B	I	>65	Female	T1-2	N0	Alive
TCGA-55-A492	1.63288	39.0247	High	B	III	>65	Female	T1-2	N0	Alive
TCGA-55-A493	0.0767123	-30.2604	Low	A	II	<=65	Female	T1-2	N0	Alive
TCGA-55-A494	1.31781	-5.63005	Low	A	I	<=65	Female	T1-2	N0	Alive
TCGA-55-A4DF	1.20548	-32.7949	Low	A	II	>65	Male	T1-2	N0	Dead
TCGA-55-A4DG	1.66575	16.3343	High	B	III	>65	Male	T1-2	N0	Alive
TCGA-55-A57B	1.49589	3.88803	High	A	III	>65	Female	T1-2	N0	Alive
TCGA-62-8394	0.380822	-18.279	Low	A	I	<=65	Female	T3-4	N1-3	Dead
TCGA-62-8395	3.33151	15.6234	High	A	III	>65	Female	T3-4	N0	Alive
TCGA-62-8397	3.53151	38.8621	High	B	III	>65	Female	T3-4	N0	Alive
TCGA-62-8398	1.21644	-17.3698	Low	A	II	<=65	Male	T1-2	N1-3	Dead
TCGA-62-8399	7.3863	-9.09226	Low	A	I	<=65	Male	T1-2	N1-3	Alive
TCGA-62-8402	4.10411	-13.2886	Low	A	II	>65	Female	T1-2	N1-3	Dead
TCGA-62-A46O	3.98356	-31.5885	Low	A	II	<=65	Female	T1-2	N0	Dead
TCGA-62-A46P	1.6274	29.5099	High	B	III	<=65	Male	T1-2	N0	Dead
TCGA-62-A46R	4.72603	3.26291	High	B	I	<=65	Female	T1-2	N0	Dead
TCGA-62-A46S	4.52877	25.0728	High	B	III	>65	Male	T1-2	N0	Dead
TCGA-62-A46V	6.02466	5.80019	High	A	I	>65	Female	T1-2	N0	Alive
TCGA-62-A46Y	1.13425	2.17341	Low	B	III	>65	Female	T1-2	N1-3	Dead
TCGA-62-A470	3.27123	9.33954	High	A	III	>65	Male	T1-2	N0	Dead
TCGA-62-A471	3.4137	-20.8727	Low	A	II	<=65	Male	T1-2	N1-3	Alive
TCGA-62-A472	2.49315	-6.77924	Low	A	I	>65	Male	T3-4	N0	Alive
TCGA-64-1676	4.73425	17.3155	High	B	I	<=65	Male	T1-2	N0	Alive
TCGA-64-1677	1.72055	1.10394	Low	B	I	>65	Female	T1-2	N1-3	Dead
TCGA-64-1678	3.25753	-1.99974	Low	B	II	>65	Female	T1-2	N0	Alive
TCGA-64-1679	6.81644	-8.07016	Low	A	I	<=65	Female	T1-2	N1-3	Alive
TCGA-64-1680	3.08493	18.8308	High	B	III	<=65	Male	T1-2	N1-3	Alive
TCGA-64-1681	3.19726	12.0452	High	B	III	<=65	Female	T1-2	N0	Dead
TCGA-64-5774	7.33151	-12.9937	Low	A	II	<=65	Male	T1-2	N0	Alive
TCGA-64-5775	0.169863	-24.8983	Low	A	II	>65	Male	T3-4	N0	Dead
TCGA-64-5778	3.57534	9.1376	High	B	I	<=65	Male	T1-2	N0	Alive
TCGA-64-5779	2.36712	-5.58179	Low	A	I	<=65	Male	T1-2	N1-3	Alive
TCGA-64-5781	4.27123	2.18272	High	B	II	<=65	Female	T1-2	N0	Alive
TCGA-64-5815	2.3726	5.37106	High	B	I	>65	Male	T1-2	N1-3	Alive
TCGA-67-3770	1.67123	25.1451	High	B	III	>65	Female	T1-2	N0	Alive
TCGA-67-3771	1.67123	-11.2359	Low	B	II	>65	Female	T1-2	N0	Alive
TCGA-67-3772	1.56986	22.7653	High	B	III	>65	Female	T1-2	N0	Alive
TCGA-67-3773	1.16986	29.0055	High	B	III	>65	Female	T1-2	N0	Alive
TCGA-67-3774	1.05479	12.7825	High	B	III	>65	Female	T1-2	N0	Alive
TCGA-67-4679	1.2274	20.7599	High	B	III	>65	Male	T3-4	N0	Alive
TCGA-67-6215	0.476712	9.77633	High	B	III	<=65	Female	T1-2	N0	Alive
TCGA-67-6216	0.386301	15.3382	High	B	III	<=65	Female	T1-2	N0	Alive
TCGA-67-6217	1.15616	22.1855	High	B	III	>65	Female	T1-2	N1-3	Alive
TCGA-69-7760	0.553425	8.09468	High	B	I	>65	Male	T3-4	N0	Alive
TCGA-69-7761	0.509589	-8.14008	Low	B	II	>65	Male	T1-2	N0	Alive
TCGA-69-7763	1.89041	19.605	High	B	III	>65	Male	T1-2	N0	Alive
TCGA-69-7764	1.13425	11.5626	High	A	III	>65	Male	T1-2	N0	Alive
TCGA-69-7765	0.452055	7.24834	High	B	I	<=65	Male	T3-4	N0	Alive
TCGA-69-7973	0.630137	-17.9136	Low	A	I	<=65	Female	T1-2	N0	Alive
TCGA-69-7974	0.50411	-15.6824	Low	A	I	<=65	Female	T1-2	N1-3	Alive
TCGA-69-7978	0.367123	-9.99475	Low	A	I	<=65	Male	T1-2	N1-3	Alive
TCGA-69-7979	1.11781	-8.9939	Low	A	I	>65	Female	T1-2	N0	Alive
TCGA-69-7980	1.12603	-7.13983	Low	A	I	>65	Female	T1-2	N0	Alive
TCGA-69-8253	1.16712	29.0788	High	B	III	<=65	Female	T1-2	N1-3	Alive
TCGA-69-8255	0.353425	-16.4541	Low	A	II	>65	Male	T1-2	N0	Alive
TCGA-69-8453	2.2274	0.268059	Low	B	III	>65	Male	T3-4	N0	Alive
TCGA-69-A59K	1.61918	-13.4992	Low	A	I	<=65	Female	T3-4	N0	Alive
TCGA-71-6725	0.70137	15.6774	High	B	I	<=65	Female	T1-2	N0	Alive
TCGA-71-8520	0.575342	-8.56733	Low	A	I	<=65	Female	T1-2	N0	Dead
TCGA-73-4658	4.38356	12.3284	High	B	I	>65	Female	T1-2	N0	Dead
TCGA-73-4659	1.94795	-1.37375	Low	A	I	>65	Male	T1-2	N1-3	Dead
TCGA-73-4662	6.89041	11.8804	High	B	III	<=65	Female	T1-2	N0	Alive
TCGA-73-4666	2.19178	-26.0718	Low	A	II	<=65	Female	T1-2	N0	Alive
TCGA-73-4668	1.27945	4.02519	High	B	I	>65	Female	T1-2	N1-3	Alive
TCGA-73-4670	0.358904	-10.1937	Low	B	II	>65	Female	T1-2	N0	Alive
TCGA-73-4675	2.52603	15.3997	High	B	III	<=65	Male	T3-4	N1-3	Dead
TCGA-73-4676	0.769863	-11.281	Low	B	I	<=65	Male	T1-2	N1-3	Dead
TCGA-73-4677	0.10411	30.8462	High	B	III	>65	Male	T1-2	N0	Dead
TCGA-73-7498	3.25753	26.3081	High	B	III	<=65	Female	T1-2	N0	Alive
TCGA-73-7499	4.19452	-9.29575	Low	B	I	>65	Female	T1-2	N0	Dead
TCGA-73-A9RS	0.931507	-18.3075	Low	A	II	<=65	Male	T3-4	N0	Dead
TCGA-78-7143	13.5918	-19.9137	Low	A	I	<=65	Female	T1-2	N0	Dead
TCGA-78-7145	2.26301	-9.65276	Low	A	I	<=65	Female	T3-4	N1-3	Dead
TCGA-78-7146	0.473973	-31.9607	Low	A	II	>65	Female	T1-2	N1-3	Dead
TCGA-78-7147	1.60548	-7.414	Low	A	I	>65	Female	T1-2	N1-3	Dead
TCGA-78-7148	1.71507	0.611158	Low	B	I	>65	Male	T1-2	N1-3	Dead
TCGA-78-7149	10.7945	27.5517	High	B	III	>65	Male	T3-4	N0	Alive
TCGA-78-7150	1.82466	-29.9298	Low	A	II	<=65	Male	T1-2	N1-3	Dead
TCGA-78-7152	3.32877	17.2137	High	B	III	<=65	Male	T1-2	N0	Dead
TCGA-78-7153	9.9589	22.0464	High	B	III	<=65	Female	T1-2	N0	Alive
TCGA-78-7154	1.62466	-27.7371	Low	A	II	>65	Male	T3-4	N1-3	Dead
TCGA-78-7155	3.20822	-47.5937	Low	A	II	>65	Male	T1-2	N0	Dead
TCGA-78-7156	2.67397	31.0938	High	B	III	<=65	Male	T3-4	N1-3	Dead
TCGA-78-7158	0.490411	10.9979	High	A	III	<=65	Female	T3-4	N1-3	Dead
TCGA-78-7160	1.90959	-7.15413	Low	A	I	<=65	Male	T3-4	N1-3	Dead
TCGA-78-7161	0.79726	16.368	High	B	III	>65	Female	T3-4	N0	Dead
TCGA-78-7162	8.68219	18.4289	High	B	III	>65	Male	T1-2	N0	Dead
TCGA-78-7163	19.8575	30.286	High	B	III	<=65	Male	T1-2	N0	Alive
TCGA-78-7166	0.706849	15.593	High	B	I	>65	Male	T1-2	N1-3	Dead
TCGA-78-7167	7.34521	29.3714	High	B	III	>65	Male	T1-2	N0	Dead
TCGA-78-7220	2.21096	-37.2034	Low	A	II	<=65	Female	T1-2	N1-3	Dead
TCGA-78-7535	2.6	16.8077	High	B	I	<=65	Male	T1-2	N0	Dead
TCGA-78-7536	0.668493	-24.2342	Low	A	II	>65	Male	T1-2	N1-3	Dead
TCGA-78-7537	4.44384	34.3308	High	B	III	>65	Male	T1-2	N0	Dead
TCGA-78-7539	2.16712	22.1467	High	B	III	>65	Female	T1-2	N0	Alive
TCGA-78-7540	3.27945	17.5583	High	B	III	>65	Female	T1-2	N0	Dead
TCGA-78-7542	0.879452	-29.0035	Low	A	II	<=65	Male	T1-2	N0	Dead
TCGA-78-7633	4.1863	21.6234	High	B	III	>65	Male	T1-2	N0	Dead
TCGA-78-8640	19.3479	-12.332	Low	A	II	<=65	Male	T1-2	N1-3	Alive
TCGA-78-8648	3.31233	7.6115	High	B	I	<=65	Female	T3-4	N0	Dead
TCGA-78-8655	6.46575	10.9933	High	A	I	>65	Female	T1-2	N0	Alive
TCGA-78-8660	0.879452	-11.5209	Low	A	I	>65	Male	T1-2	N1-3	Dead
TCGA-78-8662	9.20822	-6.73496	Low	A	I	<=65	Female	T1-2	N0	Dead
TCGA-83-5908	2.25753	-38.149	Low	A	II	<=65	Female	T1-2	N0	Alive
TCGA-86-6562	1.03014	-1.54941	Low	A	I	<=65	Male	T1-2	N1-3	Dead
TCGA-86-6851	0.490411	3.0979	High	A	I	>65	Female	T1-2	N1-3	Alive
TCGA-86-7701	2.59452	-10.1132	Low	A	I	>65	Male	T1-2	N0	Alive
TCGA-86-7711	2.86575	-11.6042	Low	A	II	>65	Male	T1-2	N1-3	Dead
TCGA-86-7713	3.16986	-12.0543	Low	A	I	>65	Male	T1-2	N0	Alive
TCGA-86-7714	1.71233	15.1126	High	B	III	<=65	Female	T1-2	N1-3	Dead
TCGA-86-7953	2.73151	-22.5268	Low	A	II	>65	Female	T1-2	N0	Alive
TCGA-86-7954	1.65753	-10.2019	Low	A	I	>65	Female	T1-2	N0	Alive
TCGA-86-7955	2.93699	-12.1385	Low	A	II	<=65	Male	T1-2	N0	Alive
TCGA-86-8054	3.14521	-30.0232	Low	A	II	<=65	Male	T1-2	N1-3	Alive
TCGA-86-8055	0.339726	-15.4326	Low	A	I	>65	Male	T1-2	N1-3	Dead
TCGA-86-8056	0.380822	1.86811	Low	A	III	<=65	Female	T3-4	N0	Alive
TCGA-86-8073	2.0274	-13.0339	Low	A	I	<=65	Male	T1-2	N0	Alive
TCGA-86-8074	0.0657534	-16.6956	Low	A	I	<=65	Female	T1-2	N1-3	Alive
TCGA-86-8075	1.90137	-15.3027	Low	A	I	>65	Female	T1-2	N0	Dead
TCGA-86-8076	2.72055	15.9599	High	B	III	<=65	Male	T1-2	N0	Alive
TCGA-86-8278	2.5863	5.62466	High	A	I	<=65	Female	T1-2	N1-3	Alive
TCGA-86-8279	2.6	2.86261	High	A	I	<=65	Male	T1-2	N1-3	Alive
TCGA-86-8280	1.92055	2.4046	High	B	III	<=65	Female	T1-2	N0	Alive
TCGA-86-8358	1.78904	-54.1103	Low	A	II	<=65	Male	T1-2	N0	Alive
TCGA-86-8359	1.21644	14.471	High	A	I	<=65	Male	T3-4	N1-3	Dead
TCGA-86-8585	0.967123	-6.08794	Low	A	I	<=65	Male	T1-2	N0	Alive
TCGA-86-8668	1.1589	10.49	High	B	III	<=65	Female	T1-2	N0	Alive
TCGA-86-8669	2.56986	15.9102	High	B	III	<=65	Male	T1-2	N0	Alive
TCGA-86-8671	2.29863	7.8486	High	A	III	>65	Female	T1-2	N1-3	Alive
TCGA-86-8672	0.0520548	-4.54244	Low	A	II	<=65	Male	T3-4	N0	Dead
TCGA-86-8673	2.36164	1.85922	Low	B	I	<=65	Male	T1-2	N0	Alive
TCGA-86-8674	2.20822	23.6147	High	B	I	<=65	Male	T1-2	N1-3	Alive
TCGA-86-A456	2.45479	15.4735	High	B	III	>65	Female	T1-2	N0	Alive
TCGA-86-A4D0	0.317808	-18.2582	Low	A	II	<=65	Male	T1-2	N0	Dead
TCGA-86-A4JF	2.01918	-3.78283	Low	A	I	<=65	Male	T3-4	N0	Dead
TCGA-86-A4P7	1.13699	0.968587	Low	A	III	<=65	Female	T1-2	N0	Alive
TCGA-86-A4P8	2.20548	15.7463	High	B	III	<=65	Female	T1-2	N1-3	Alive
TCGA-91-6828	0.884932	0.37245	Low	A	I	>65	Male	T1-2	N0	Alive
TCGA-91-6829	3.44658	-22.3033	Low	A	I	>65	Male	T1-2	N0	Dead
TCGA-91-6830	0.164384	-13.7122	Low	A	I	<=65	Female	T1-2	N1-3	Alive
TCGA-91-6831	0.849315	-26.3484	Low	A	II	>65	Male	T1-2	N0	Alive
TCGA-91-6835	0.216438	-21.5827	Low	A	I	>65	Female	T1-2	N0	Alive
TCGA-91-6836	1.14247	-28.672	Low	A	II	<=65	Female	T1-2	N0	Alive
TCGA-91-6840	1.01918	-16.4731	Low	A	I	<=65	Female	T1-2	N0	Alive
TCGA-91-6847	2.30685	-28.7084	Low	A	II	<=65	Female	T1-2	N0	Alive
TCGA-91-6848	0.613699	-47.1996	Low	A	II	<=65	Male	T1-2	N1-3	Alive
TCGA-91-6849	0.0958904	30.6676	High	B	III	>65	Female	T1-2	N1-3	Alive
TCGA-91-7771	1.34795	10.5843	High	B	III	<=65	Male	T3-4	N0	Alive
TCGA-91-8497	1.18904	19.2613	High	B	III	>65	Female	T1-2	N0	Dead
TCGA-91-8499	0.0986301	-34.9685	Low	A	II	>65	Female	T1-2	N0	Alive
TCGA-91-A4BC	0.120548	-1.77257	Low	B	II	<=65	Male	T1-2	N0	Alive
TCGA-91-A4BD	1.65205	28.8036	High	B	III	>65	Male	T1-2	N1-3	Alive
TCGA-93-7347	1.87123	13.9455	High	B	III	>65	Female	T1-2	N0	Alive
TCGA-93-7348	1.45479	11.3569	High	B	III	>65	Female	T1-2	N0	Alive
TCGA-93-8067	0.509589	-8.4163	Low	A	I	>65	Male	T1-2	N0	Alive
TCGA-93-A4JN	1.96712	-18.106	Low	A	I	>65	Male	T1-2	N0	Alive
TCGA-93-A4JO	0.090411	-4.48631	Low	A	III	>65	Male	T1-2	N0	Dead
TCGA-93-A4JQ	1.4411	-18.5729	Low	A	I	<=65	Male	T1-2	N0	Alive
TCGA-95-7039	3.48493	-1.9374	Low	B	I	<=65	Female	T3-4	N0	Alive
TCGA-95-7043	1.37808	0.746019	Low	B	I	<=65	Female	T1-2	N0	Dead
TCGA-95-7562	0.238356	-17.5369	Low	A	II	>65	Male	T1-2	N1-3	Dead
TCGA-95-7567	1.55616	4.47369	High	A	I	<=65	Male	T1-2	N1-3	Alive
TCGA-95-7944	1.03288	-5.27022	Low	B	II	>65	Male	T1-2	N0	Alive
TCGA-95-7947	1.30685	-23.2806	Low	A	I	>65	Male	T1-2	N0	Alive
TCGA-95-7948	1.30411	14.5957	High	B	I	<=65	Female	T1-2	N0	Alive
TCGA-95-8039	2.27397	3.58893	High	A	III	>65	Male	T1-2	N0	Alive
TCGA-95-8494	0.230137	-13.9145	Low	A	I	>65	Male	T1-2	N1-3	Alive
TCGA-95-A4VK	1.78356	-1.74217	Low	A	I	>65	Female	T1-2	N1-3	Alive
TCGA-95-A4VN	1.51507	-16.0735	Low	A	I	<=65	Female	T1-2	N1-3	Alive
TCGA-95-A4VP	1.65753	13.3719	High	B	III	>65	Female	T1-2	N1-3	Alive
TCGA-97-7546	3.52055	4.23938	High	B	III	>65	Female	T1-2	N0	Alive
TCGA-97-7547	5.38356	23.0223	High	B	III	>65	Female	T1-2	N0	Alive
TCGA-97-7552	5.29315	4.0175	High	B	III	>65	Male	T1-2	N0	Alive
TCGA-97-7553	5.12329	-7.86823	Low	A	III	<=65	Female	T1-2	N0	Alive
TCGA-97-7554	2.12329	3.174	High	B	I	>65	Female	T1-2	N1-3	Alive
TCGA-97-7937	1.54521	7.16029	High	A	I	<=65	Male	T1-2	N0	Alive
TCGA-97-7938	0.0493151	14.6059	High	A	III	>65	Female	T1-2	N0	Dead
TCGA-97-7941	1.32603	11.0764	High	B	III	>65	Female	T1-2	N0	Alive
TCGA-97-8171	1.55616	19.4508	High	B	III	>65	Male	T1-2	N1-3	Alive
TCGA-97-8172	1.49315	15.0305	High	A	III	>65	Female	T1-2	N0	Alive
TCGA-97-8174	0.449315	20.7245	High	B	III	>65	Male	T1-2	N0	Dead
TCGA-97-8175	1.50959	2.06409	Low	A	I	<=65	Female	T1-2	N0	Alive
TCGA-97-8176	1.28219	-16.7853	Low	A	I	<=65	Male	T3-4	N1-3	Dead
TCGA-97-8177	1.36712	18.0225	High	B	III	<=65	Female	T1-2	N0	Alive
TCGA-97-8179	1.19178	6.63099	High	B	III	>65	Male	T1-2	N0	Alive
TCGA-97-8547	1.8	6.9508	High	B	I	>65	Female	T1-2	N1-3	Alive
TCGA-97-8552	1.71507	17.1372	High	B	III	<=65	Female	T1-2	N0	Alive
TCGA-97-A4LX	1.68219	0.297385	Low	A	I	>65	Male	T1-2	N0	Alive
TCGA-97-A4M0	1.7863	15.7248	High	A	III	<=65	Female	T1-2	N0	Alive
TCGA-97-A4M1	1.64658	22.8599	High	B	III	<=65	Female	T1-2	N0	Alive
TCGA-97-A4M2	1.70959	16.8802	High	B	III	>65	Male	T1-2	N0	Alive
TCGA-97-A4M3	1.47945	25.3543	High	B	III	>65	Female	T1-2	N0	Alive
TCGA-97-A4M5	1.73699	1.91517	Low	A	III	>65	Male	T1-2	N0	Alive
TCGA-97-A4M6	1.55616	9.65603	High	A	III	<=65	Female	T1-2	N0	Alive
TCGA-97-A4M7	1.72329	4.04859	High	A	III	>65	Male	T1-2	N0	Alive
TCGA-99-7458	2.04658	3.7755	High	B	III	>65	Female	T3-4	N0	Alive
TCGA-99-8025	2.90411	-1.39117	Low	B	I	>65	Female	T3-4	N1-3	Alive
TCGA-99-8028	3.06301	14.3193	High	B	III	<=65	Female	T1-2	N0	Alive
TCGA-99-8032	0.120548	4.13938	High	B	I	<=65	Male	T1-2	N0	Alive
TCGA-99-AA5R	1.80274	18.6477	High	B	III	>65	Female	T1-2	N0	Alive
TCGA-J2-8192	2.02466	2.83194	High	A	III	<=65	Female	T1-2	N1-3	Alive
TCGA-J2-8194	1.98356	14.3918	High	A	III	>65	Female	T3-4	N0	Alive
TCGA-J2-A4AD	1.50685	-15.2137	Low	A	I	<=65	Female	T1-2	N0	Dead
TCGA-J2-A4AE	2.95616	5.66227	High	B	III	>65	Female	T1-2	N0	Alive
TCGA-J2-A4AG	2.70685	14.8768	High	B	III	>65	Female	T1-2	N0	Alive
TCGA-L4-A4E5	1.58356	-9.91066	Low	A	I	<=65	Female	T1-2	N0	Alive
TCGA-L4-A4E6	1.19178	22.5504	High	B	III	>65	Male	T1-2	N0	Alive
TCGA-L9-A443	0.528767	5.98383	High	B	III	<=65	Female	T1-2	N0	Dead
TCGA-L9-A444	0.841096	13.417	High	B	I	<=65	Female	T1-2	N0	Alive
TCGA-L9-A50W	1.21096	20.4363	High	B	III	>65	Male	T1-2	N1-3	Dead
TCGA-L9-A5IP	0.158904	-12.9201	Low	A	II	<=65	Female	T3-4	N1-3	Dead
TCGA-L9-A743	1.81918	-4.92121	Low	B	I	<=65	Male	T1-2	N1-3	Alive
TCGA-L9-A7SV	1.54795	-4.06767	Low	A	I	>65	Male	T1-2	N1-3	Alive
TCGA-L9-A8F4	1.30411	-7.27968	Low	A	II	<=65	Female	T1-2	N0	Alive
TCGA-MN-A4N1	2.26575	-3.53101	Low	A	I	<=65	Male	T1-2	N1-3	Alive
TCGA-MN-A4N4	3.21918	1.36193	Low	B	I	<=65	Male	T1-2	N0	Alive
TCGA-MN-A4N5	0.230137	-9.15283	Low	A	I	<=65	Male	T1-2	N0	Alive
TCGA-MP-A4SV	7.17808	-18.7814	Low	A	I	>65	Male	T1-2	N0	Dead
TCGA-MP-A4SW	4.87123	5.79082	High	B	III	<=65	Male	T1-2	N1-3	Dead
TCGA-MP-A4SY	4.11233	-7.45835	Low	A	I	<=65	Male	T1-2	N1-3	Dead
TCGA-MP-A4T4	7.16986	-6.65283	Low	A	I	>65	Female	T1-2	N1-3	Dead
TCGA-MP-A4T6	4.90411	13.4968	High	A	III	>65	Female	T1-2	N1-3	Dead
TCGA-MP-A4T7	0.457534	-0.38345	Low	B	I	>65	Female	T1-2	N0	Dead
TCGA-MP-A4T8	0.441096	-2.66884	Low	A	I	>65	Male	T1-2	N1-3	Dead
TCGA-MP-A4T9	3.46575	-7.62868	Low	A	I	<=65	Female	T1-2	N1-3	Dead
TCGA-MP-A4TA	2.60274	-26.2433	Low	A	II	>65	Female	T1-2	N0	Dead
TCGA-MP-A4TC	0.20274	-10.343	Low	A	I	>65	Male	T1-2	N1-3	Dead
TCGA-MP-A4TD	0.841096	11.2905	High	B	I	>65	Male	T1-2	N1-3	Dead
TCGA-MP-A4TE	2.45479	11.8629	High	A	I	<=65	Male	T1-2	N0	Dead
TCGA-MP-A4TF	0.920548	-18.9022	Low	A	II	<=65	Female	T1-2	N0	Dead
TCGA-MP-A4TH	2.03014	25.2356	High	B	III	>65	Female	T1-2	N0	Alive
TCGA-MP-A4TI	1.17534	-20.5399	Low	A	I	>65	Male	T1-2	N1-3	Dead
TCGA-MP-A4TJ	0.928767	-6.78529	Low	A	III	<=65	Female	T1-2	N0	Dead
TCGA-MP-A4TK	1.59452	-7.82279	Low	A	I	<=65	Female	T1-2	N1-3	Dead
TCGA-MP-A5C7	6.1589	20.7351	High	B	III	>65	Female	T1-2	N0	Alive
TCGA-NJ-A4YF	5.92055	16.0444	High	B	I	<=65	Female	T1-2	N0	Alive
TCGA-NJ-A4YG	6.19452	22.0432	High	B	III	<=65	Male	T1-2	N0	Alive
TCGA-NJ-A4YI	0.0109589	16.9753	High	A	III	>65	Female	T1-2	N1-3	Dead
TCGA-NJ-A4YP	0.136986	1.45084	Low	A	I	<=65	Male	T1-2	N0	Alive
TCGA-NJ-A4YQ	3.92329	2.3083	High	B	I	>65	Female	T1-2	N0	Alive
TCGA-NJ-A55A	0.0410959	-3.61599	Low	B	III	>65	Female	T1-2	N0	Alive
TCGA-NJ-A55O	0.0356164	13.8511	High	B	III	<=65	Female	T1-2	N1-3	Alive
TCGA-NJ-A55R	1.65205	4.96007	High	B	I	>65	Male	T1-2	N0	Alive
TCGA-NJ-A7XG	1.69041	28.8426	High	B	III	<=65	Male	T3-4	N1-3	Alive
TCGA-O1-A52J	4.92603	18.4278	High	B	III	>65	Female	T1-2	N0	Dead
TCGA-S2-AA1A	1.40548	19.8643	High	B	III	>65	Female	T1-2	N0	Alive

## Sheet: S5
Table S5: Enrichment score of KEGG pathways in TCGA-LUAD cohorts
Sample ID	KEGG_HOMOLOGOUS_RECOMBINATION	KEGG_CELL_CYCLE	KEGG_SPLICEOSOME	KEGG_MISMATCH_REPAIR	KEGG_DNA_REPLICATION	KEGG_BASE_EXCISION_REPAIR	KEGG_LYSINE_DEGRADATION	KEGG_PROGESTERONE_MEDIATED_OOCYTE_MATURATION	KEGG_RNA_DEGRADATION	KEGG_BASAL_TRANSCRIPTION_FACTORS	KEGG_NUCLEOTIDE_EXCISION_REPAIR	KEGG_DRUG_METABOLISM_CYTOCHROME_P450	KEGG_UBIQUITIN_MEDIATED_PROTEOLYSIS	KEGG_OOCYTE_MEIOSIS	KEGG_ARACHIDONIC_ACID_METABOLISM	KEGG_NON_HOMOLOGOUS_END_JOINING	KEGG_METABOLISM_OF_XENOBIOTICS_BY_CYTOCHROME_P450	KEGG_ONE_CARBON_POOL_BY_FOLATE	KEGG_RETINOL_METABOLISM	KEGG_SMALL_CELL_LUNG_CANCER	KEGG_OLFACTORY_TRANSDUCTION	KEGG_PRIMARY_BILE_ACID_BIOSYNTHESIS	KEGG_AMINOACYL_TRNA_BIOSYNTHESIS	KEGG_NOTCH_SIGNALING_PATHWAY	KEGG_PYRIMIDINE_METABOLISM	KEGG_CHRONIC_MYELOID_LEUKEMIA	KEGG_STEROID_HORMONE_BIOSYNTHESIS	KEGG_LINOLEIC_ACID_METABOLISM	KEGG_NITROGEN_METABOLISM	KEGG_P53_SIGNALING_PATHWAY	KEGG_CARDIAC_MUSCLE_CONTRACTION	KEGG_NON_SMALL_CELL_LUNG_CANCER	KEGG_MTOR_SIGNALING_PATHWAY	KEGG_PANCREATIC_CANCER	KEGG_TYROSINE_METABOLISM	KEGG_INSULIN_SIGNALING_PATHWAY	KEGG_GLIOMA	KEGG_COMPLEMENT_AND_COAGULATION_CASCADES	KEGG_RNA_POLYMERASE	KEGG_PROXIMAL_TUBULE_BICARBONATE_RECLAMATION	KEGG_INOSITOL_PHOSPHATE_METABOLISM	KEGG_PROSTATE_CANCER	KEGG_RENAL_CELL_CARCINOMA	KEGG_N_GLYCAN_BIOSYNTHESIS	KEGG_GLYOXYLATE_AND_DICARBOXYLATE_METABOLISM	KEGG_RIG_I_LIKE_RECEPTOR_SIGNALING_PATHWAY	KEGG_ERBB_SIGNALING_PATHWAY	KEGG_CYSTEINE_AND_METHIONINE_METABOLISM	KEGG_BLADDER_CANCER
TCGA-75-6207	0.626933	0.510314	0.548542	0.555768	0.581497	0.546512	0.428202	0.342952	0.470604	0.604021	0.57735	-0.368476	0.477443	0.398207	-0.32398	0.708401	-0.30807	0.591127	-0.303339	0.289066	-0.0426918	0.22883	0.675547	0.412056	0.489912	0.428414	-0.175916	-0.361442	-0.0893344	0.397381	-0.0855708	0.332165	0.274968	0.382464	-0.0480062	0.238791	0.243411	-0.185805	0.554292	0.105665	0.362197	0.174724	0.393072	0.466928	0.576662	0.250724	0.390904	0.503519	0.186242
TCGA-78-7160	-0.334005	0.33062	-0.13801	-0.177732	-0.361152	-0.29097	0.291586	0.365719	0.157055	0.0835217	-0.200968	0.339098	0.325698	0.357075	0.316406	0.458698	0.387615	0.293609	0.305508	0.438449	-0.0683166	0.153594	0.319458	0.131314	0.0217582	0.342159	0.199074	0.349048	0.326947	0.252901	-0.0571501	0.2942	0.255233	0.359203	0.41862	0.205632	0.305684	0.409635	-0.00363695	0.100201	0.416145	0.389882	0.359828	0.0640951	0.19548	0.156317	0.27129	0.290511	0.0862571
TCGA-49-6743	0.463431	0.416918	0.344389	0.643299	0.585463	0.271233	0.363427	0.377347	0.194456	0.481026	0.585104	-0.045382	0.393542	0.396639	-0.0979678	0.407586	-0.0523478	0.275244	0.0829371	0.40109	0.185996	0.440906	0.37049	0.403428	0.12864	0.369499	0.189486	-0.231704	-0.254531	0.177255	-0.191477	0.229954	0.139868	0.272156	0.035188	0.229802	0.255023	0.0889926	-0.0450922	-0.299947	0.224905	0.292587	0.398229	0.53009	0.128374	0.279971	0.223663	0.321988	0.182401
TCGA-05-4425	0.427508	0.446873	0.337875	0.46683	0.572583	0.475405	0.226329	0.16417	0.33363	0.0928779	0.556697	-0.12525	0.326167	0.264368	0.332802	0.525323	-0.0301663	0.131448	-0.0839472	0.151082	0.100279	0.111587	0.381434	0.209954	0.415229	0.345319	-0.0528987	-0.0346784	0.328546	0.411307	0.154193	0.341628	-0.0131322	0.380346	0.130665	0.25375	0.287725	0.302044	0.387601	0.258314	0.199782	0.26577	0.266032	0.424916	0.273268	0.371651	0.283933	0.393508	0.445293
TCGA-78-7143	0.42145	0.371089	0.41403	0.555237	0.53174	0.442549	0.315858	0.150635	0.36552	0.29228	0.398061	-0.144861	0.247637	0.211193	-0.23695	0.331524	-0.158125	0.377182	-0.1314	0.037203	-0.251489	0.00981719	-0.0100969	0.0305419	0.274191	0.138783	-0.330662	-0.148713	-0.179004	0.31458	-0.366607	0.262871	0.224611	0.171915	0.0663239	-0.0132019	0.156849	-0.403011	0.025161	-0.266549	0.233754	0.201226	0.0136383	-0.0465073	-0.0753953	0.353416	0.327251	0.113605	0.0529896
TCGA-55-8087	-0.396111	-0.422118	0.295117	-0.228951	-0.521776	0.0394978	0.230381	-0.187168	0.279394	0.296376	-0.0115758	-0.428769	0.173913	-0.152023	-0.116357	0.0238586	-0.517514	-0.289577	-0.504063	-0.291412	-0.302776	-0.294326	-0.0353783	0.291377	-0.272152	0.0868145	-0.484236	-0.237317	0.063681	-0.326605	-0.174481	0.01546	0.0634332	-0.0351395	-0.318149	0.220129	-0.163738	-0.514426	0.297496	-0.0154089	0.10545	-0.0337795	0.103576	0.156709	-0.550179	-0.0365888	0.0818117	-0.219219	-0.226524
TCGA-55-6986	-0.380591	-0.0557669	0.270891	-0.223856	-0.362079	0.039847	0.132187	0.0496334	0.354841	0.306452	-0.00755319	-0.272799	0.201859	-0.120316	0.0358355	0.468984	-0.358908	0.510721	-0.274657	-0.000214886	-0.00809129	-0.202282	0.545945	-0.0715063	0.222944	0.280232	-0.256367	-0.282616	0.112579	0.160041	-0.103881	0.206105	0.128225	0.0757339	0.253792	0.116027	0.123576	0.0881974	0.4593	-0.0156086	-0.0342452	0.189764	0.101381	0.428092	0.375451	0.108569	0.349159	0.380736	0.0252473
TCGA-35-4123	0.321269	0.375645	0.0027817	0.358712	0.412077	0.193047	-0.394303	-0.0513522	0.150087	0.306624	0.337356	-0.201034	0.0832893	0.237221	-0.328724	-0.310099	-0.181825	-0.161788	-0.269149	0.0193774	0.105255	-0.405539	-0.232137	-0.0393	0.410499	-0.12325	-0.304777	-0.578773	-0.0963405	0.285481	0.0792768	-0.331004	-0.108	0.0181043	-0.17111	-0.134681	-0.283864	-0.176132	0.405004	0.291472	-0.265699	-0.321976	-0.0751464	0.0810751	0.41205	0.140476	-0.23906	0.191942	-0.0106316
TCGA-55-7576	0.381618	0.328301	0.216672	0.5094	0.478921	0.096255	0.286417	0.362188	0.0931115	-0.0703234	0.32111	-0.384675	0.211614	0.273159	-0.109436	0.0830055	-0.280392	0.264441	-0.321263	0.381597	0.116702	-0.0373059	0.0105989	0.491688	0.360582	0.446616	-0.167828	-0.387064	-0.172189	0.213044	-0.148235	0.284265	0.371015	0.394862	-0.37466	0.307394	0.267047	-0.0881036	0.358944	0.261889	0.34796	0.365694	0.279641	0.234744	-0.0289669	0.196602	0.309502	-0.12945	0.0683423
TCGA-64-5781	0.0954423	0.334626	0.232116	0.235823	0.400016	0.163608	-0.334334	-0.0231635	0.191802	0.139816	0.223669	0.235066	0.000700133	0.0836345	-0.0764817	-0.254094	0.273994	0.00634971	0.102975	0.0827102	0.294526	-0.455938	0.0125506	-0.203639	0.208278	-0.218304	0.268022	-0.249977	-0.251013	0.231443	0.333133	-0.31934	-0.354212	-0.0286949	0.206493	-0.248573	-0.170318	0.162437	0.178504	-0.212663	-0.466562	-0.143404	-0.190964	0.423117	0.326519	0.0543133	-0.26764	-0.164397	-0.0533082
TCGA-L9-A50W	-0.2294	-0.405423	-0.401401	-0.454152	-0.413048	-0.159505	-0.0531011	-0.374143	-0.402346	-0.514385	-0.327175	0.236539	-0.231724	-0.356207	0.393413	-0.172207	0.285944	-0.412883	0.418854	-0.349546	0.222256	0.553666	-0.70649	-0.00586139	-0.257043	-0.200102	0.295338	0.366896	0.220143	-0.336246	-0.103427	-0.356147	-0.249226	-0.18011	0.113502	-0.123176	-0.309226	0.112565	-0.296457	-0.012108	-0.0822634	-0.262361	-0.204899	-0.00576807	-0.132264	-0.0458756	-0.157279	-0.113383	-0.21467
TCGA-97-A4M5	-0.506538	-0.461873	-0.419026	-0.691315	-0.631446	-0.272336	0.0143597	0.0492767	-0.265091	-0.471687	-0.362598	0.426823	-0.23802	-0.188724	0.339476	0.0521629	0.333921	-0.272803	0.32031	0.144901	0.0707373	-0.260695	0.105015	0.248748	-0.331261	0.0860985	0.120147	0.511927	-0.25469	-0.211991	0.325077	-0.000152926	0.0657818	-0.0985796	0.210953	0.0744969	0.0543359	0.332371	-0.399048	0.279548	0.259232	0.0150601	-0.0117182	-0.145194	-0.134613	0.113388	-0.0326993	-0.202842	-0.164174
TCGA-35-4122	-0.0669605	0.0802763	-0.164555	0.106965	0.353536	-0.113461	-0.268734	-0.0955521	-0.145851	0.0217233	0.0350651	0.33025	-0.15864	0.0521615	0.184419	-0.482114	0.394433	0.130147	0.283966	-0.293429	0.359992	0.301468	-0.240238	-0.371615	0.251807	-0.431298	0.316825	0.190264	0.201873	0.038592	0.321057	-0.407357	-0.202575	-0.173835	-0.0792675	-0.315242	-0.345194	0.136317	0.16422	0.211334	-0.484589	-0.432241	-0.0862982	-0.0980031	0.298494	-0.0246842	-0.338201	0.0814605	-0.251829
TCGA-55-A48Z	0.130032	-0.0172562	-0.302102	-0.140274	0.210701	-0.198769	-0.219261	-0.0577712	-0.43237	-0.177618	0.0368464	-0.369599	-0.293318	-0.0635091	-0.321572	-0.137365	-0.442908	-0.290974	-0.329688	-0.180833	0.179058	-0.0377027	-0.524733	-0.0715964	-0.310491	-0.303036	-0.287586	-0.327906	-0.269082	-0.181422	-0.167941	-0.0199864	-0.114722	-0.270566	-0.262148	-0.178374	-0.0302889	-0.298151	-0.448837	-0.429479	-0.292075	-0.170649	-0.204673	-0.341092	-0.161074	0.0411208	-0.117858	-0.0336057	-0.0385803
TCGA-86-6851	-0.151295	-0.175868	-0.368878	-0.446755	-0.279537	-0.38519	-0.221767	-0.0514047	-0.29158	-0.338791	-0.413143	-0.225769	-0.102636	-0.155485	-0.205232	0.00168441	-0.306181	-0.326279	-0.0763797	0.00303101	0.157333	-0.389034	-0.381528	0.234044	-0.455234	-0.0535168	-0.066876	0.0313212	-0.386721	-0.242542	-0.439979	0.241594	0.0147655	-0.152124	-0.339063	-0.00768248	0.01018	-0.283596	-0.55026	-0.457771	0.133863	-0.0492909	-0.195456	-0.182571	-0.291043	0.163612	-0.105301	-0.180571	-0.287528
TCGA-NJ-A4YF	-0.452165	-0.418704	-0.477064	-0.544255	-0.418408	-0.443346	-0.0689375	-0.34807	-0.434858	-0.419397	-0.540017	-0.409006	-0.38655	-0.34202	-0.197847	-0.637841	-0.424631	-0.127011	-0.38333	-0.52075	0.281994	-0.311167	0.0180952	-0.531352	-0.39095	-0.482208	-0.213143	-0.220873	-0.0264899	-0.542383	0.175913	-0.506363	-0.344677	-0.518971	-0.270726	-0.20672	-0.450317	-0.268533	-0.134776	-0.333879	-0.394142	-0.449287	-0.380389	-0.418135	-0.152255	-0.37971	-0.499994	-0.203263	-0.284004
TCGA-05-4389	0.354474	0.348888	0.102592	0.435446	0.620664	0.51162	0.184745	0.118407	0.0501357	0.159064	0.352042	0.495118	0.0814496	0.161143	0.392019	-0.099015	0.550255	0.180519	0.453819	0.0793106	0.269068	0.474779	0.247627	0.099363	0.501148	0.207444	0.475262	0.158556	0.121157	0.28675	0.0661272	0.0937102	0.0163864	0.154073	0.255074	0.110808	0.00212446	0.123908	0.504699	0.209208	0.187663	0.0385098	-0.0987984	0.419634	0.51835	0.0779664	-0.0536128	0.0965562	-0.0096618
TCGA-NJ-A4YQ	-0.0965825	-0.43112	-0.427822	-0.368789	-0.436471	-0.348306	-0.355462	-0.371277	-0.541205	-0.445534	-0.532075	-0.188092	-0.396598	-0.411161	-0.121486	-0.540577	-0.120926	-0.216792	-0.172321	-0.450253	0.282592	-0.36533	-0.367631	-0.355102	-0.330216	-0.523388	0.0641561	0.052008	-0.240354	-0.423908	-0.157878	-0.306102	-0.29919	-0.397126	-0.12235	-0.335654	-0.463697	-0.283989	-0.476701	-0.242347	-0.363056	-0.473475	-0.496703	-0.088961	-0.285162	-0.187787	-0.409814	-0.412395	-0.479231
TCGA-55-6981	0.359346	0.0152594	-0.359403	0.164323	0.259049	-0.0269898	-0.103077	-0.0280765	-0.410065	-0.150097	-0.19602	0.154368	-0.037796	-0.0761973	-0.202603	-0.528411	-0.0849588	-0.396175	0.241143	0.115746	0.129229	0.230416	-0.159206	0.061911	0.135984	0.000774894	-0.0277606	-0.136061	-0.209181	-0.02837	-0.165835	0.264905	0.103086	0.260788	-0.0785533	0.0942453	0.186246	-0.187778	0.102162	0.131701	0.047924	0.169001	0.237069	0.412257	0.377834	0.116952	0.198885	0.338033	0.111789
TCGA-97-7546	-0.568335	-0.190779	-0.0562223	-0.225957	-0.453768	-0.457022	0.00227194	-0.00374777	-0.0628173	0.0704487	-0.0041188	-0.150793	0.0657586	-0.0647853	-0.165993	-0.315713	-0.284218	-0.368401	-0.216492	0.0716754	0.0122084	-0.0206607	-0.326214	-0.0884269	-0.349198	0.20195	-0.281913	-0.105277	-0.205079	-0.201057	-0.162769	0.240386	0.11169	0.178114	-0.145492	0.194608	0.143285	0.169467	-0.175803	-0.131405	-0.0359042	0.255869	0.114586	-0.156881	-0.597707	-0.0488292	0.130882	-0.0521231	-0.0879664
TCGA-MN-A4N1	0.170042	-0.059617	-0.152498	0.00443029	0.157765	0.118894	-0.211131	-0.144756	-0.2349	-0.302902	-0.144229	-0.124859	-0.331895	-0.180811	-0.113555	-0.209298	-0.0631283	-0.119063	-0.131906	-0.308058	0.135672	0.167976	-0.115213	-0.141717	0.0515805	-0.256396	-0.203764	-0.182608	-0.345782	-0.12773	0.0657701	-0.236528	0.0046219	-0.2179	-0.185342	-0.253828	-0.155696	-0.416621	0.167655	-0.0813006	-0.206986	-0.264194	-0.369063	-0.340152	0.216586	-0.288838	-0.293004	-0.197855	0.0747529
TCGA-62-A471	0.50677	0.300252	0.470012	0.0982928	0.451789	0.259341	0.0517372	-0.00404113	0.126291	0.119914	0.0789853	0.310725	-0.0587923	0.0510763	0.0177029	-0.0346288	0.478612	0.339311	0.322086	-0.0543087	0.127538	-0.391819	0.0244994	-0.0340286	0.276237	-0.276535	0.24324	-0.0522261	-0.195842	-0.0279603	0.232805	-0.270789	-0.104359	-0.279554	0.291286	-0.202915	-0.343702	-0.193533	0.221041	-0.116766	-0.333922	-0.298608	-0.302424	-0.123045	0.614236	-0.0956907	-0.170819	0.217497	-0.0125576
TCGA-55-7570	0.555082	0.445256	0.644456	0.605342	0.634627	0.375472	0.298569	0.0507537	0.545525	0.420259	0.470026	-0.216249	0.190958	0.201284	-0.176483	0.516905	-0.0951463	0.554579	-0.273929	-0.0367707	-0.0880025	-0.266249	0.611166	-0.17323	0.221379	-0.0929426	-0.0336324	-0.15639	-0.0412792	0.0103827	-0.217055	-0.169522	-0.131413	-0.240119	0.156029	-0.162445	0.0691286	-0.581866	0.458547	-0.199466	-0.443645	-0.111056	-0.232865	0.257471	0.403245	-0.374238	-0.271272	0.136203	-0.336531
TCGA-44-3917	-0.392596	-0.444813	-0.675229	-0.465591	-0.593004	-0.71678	-0.528509	-0.442926	-0.491692	-0.492139	-0.643835	-0.374945	-0.505193	-0.461685	-0.533655	-0.451557	-0.33454	-0.48074	-0.218257	-0.496867	0.140771	-0.485574	-0.506507	-0.692095	-0.576006	-0.553487	-0.0804134	-0.384893	-0.330747	-0.516873	-0.608255	-0.493947	-0.514701	-0.524628	-0.534552	-0.510123	-0.481499	-0.503135	-0.591924	-0.596939	-0.45262	-0.498598	-0.586279	-0.624079	-0.602785	-0.469275	-0.516035	-0.509039	-0.569344
TCGA-55-A4DF	0.396166	0.346827	0.387855	0.521678	0.555172	0.296847	0.116795	0.117984	0.375784	0.263944	0.374118	-0.197206	0.00380669	0.170415	-0.279888	0.296383	-0.153793	0.145593	-0.0754681	-0.0743764	-0.105927	-0.216807	0.0259148	-0.0601471	0.0669177	-0.1056	-0.218703	-0.187009	-0.041851	0.0108813	-0.157502	0.0864131	-0.0879325	-0.0229065	-0.265999	-0.034018	-0.112285	-0.428496	0.0367137	-0.142323	0.0784788	-0.0288775	-0.0288515	0.11081	0.279991	0.196322	-0.100254	0.0942899	-0.156237
TCGA-50-5946	0.375391	0.200579	0.282002	0.496157	0.388647	0.299071	-0.104507	-0.0696734	0.116334	0.108824	-0.119619	-0.310024	-0.299502	0.0618777	-0.355557	-0.207627	-0.393126	-0.428655	-0.40267	-0.00512157	0.0203708	-0.566679	-0.212583	0.183852	-0.0640817	-0.115216	-0.134998	-0.219889	-0.285619	-0.216888	-0.343715	-0.136019	-0.0502459	-0.107942	-0.535754	-0.221899	-0.0399322	-0.561662	-0.0633474	-0.255219	-0.117985	-0.0373637	-0.0381897	-0.0473284	-0.437384	-0.33739	-0.127927	-0.321186	-0.065986
TCGA-78-8648	-0.57722	-0.304983	-0.653689	-0.668451	-0.544347	-0.536405	-0.231273	0.0292896	-0.628237	-0.512443	-0.625598	0.195277	-0.5029	-0.19964	0.24653	-0.651929	0.162441	-0.468955	0.125735	0.249635	0.355823	0.470431	-0.647124	0.103285	-0.48662	0.0911514	0.275476	0.267305	-0.160704	-0.0120043	-0.0199769	0.127797	0.00984841	0.113754	-0.187212	-0.0157963	0.228502	0.531629	-0.622279	0.174351	0.13317	0.0948494	0.0334229	-0.243576	-0.568114	-0.273001	0.0732844	-0.382635	0.0942474
TCGA-67-3770	-0.406969	-0.458519	-0.419445	-0.354185	-0.38148	-0.222788	-0.371234	-0.371589	-0.395983	-0.326701	-0.294496	0.508929	-0.328227	-0.236434	0.378165	-0.48283	0.499002	-0.231635	0.438264	-0.496255	0.241355	0.667577	-0.49881	-0.53338	0.0803599	-0.504385	0.467276	0.322861	0.101028	-0.237393	0.156425	-0.466655	-0.30891	-0.342845	0.25914	-0.328994	-0.439711	0.081453	-0.141102	0.484007	-0.508882	-0.430883	-0.358693	-0.300723	0.20386	-0.292654	-0.411219	-0.222508	-0.340864
TCGA-50-5936	0.523724	0.499806	0.449715	0.644903	0.563081	0.345608	0.44556	0.401505	0.521737	0.467653	0.609712	0.0634478	0.492228	0.424905	-0.0219508	0.675852	0.182392	0.363348	-0.156499	0.514095	0.0789527	0.369431	0.485885	0.417241	0.392453	0.484815	0.133803	-0.28032	-0.0813936	0.512803	0.263498	0.463067	0.252771	0.443341	0.38085	0.269147	0.432454	0.387283	0.407162	-0.056299	0.0665793	0.492002	0.426679	0.420973	0.27575	0.115046	0.39252	0.554008	0.483066
TCGA-67-6216	-0.275196	-0.125274	-0.0130557	0.202183	0.273878	0.211132	-0.0108995	-0.0778024	0.00380288	-0.328354	0.172992	-0.172373	-0.0257599	-0.112348	0.292265	0.391944	-0.186106	0.30266	-0.0716569	-0.060631	0.183831	0.199254	-0.0864278	-0.122932	0.0786545	0.10482	-0.232014	0.0721467	-0.0828097	0.310199	-0.114076	0.0645207	0.00511006	-0.0138512	0.191146	0.027733	-0.0277087	0.0923226	-0.0192416	-0.254276	-0.140016	-0.0471974	-0.049248	-0.058085	-0.000635906	-0.013421	0.191043	-0.169625	-0.139344
TCGA-69-7974	0.43655	0.378064	0.132247	0.432523	0.450366	0.229219	0.0705585	0.402511	0.263929	0.0925286	0.379784	-0.143995	0.342636	0.373781	-0.176782	0.482991	-0.128393	0.126051	-0.232388	0.397669	0.111473	-0.377801	0.187398	0.395065	0.229277	0.360028	-0.0631434	-0.289251	-0.177508	0.29253	-0.258071	0.36706	0.322797	0.457681	-0.0834273	0.349949	0.228177	0.325198	-0.0901133	0.313693	0.359757	0.261111	0.433917	0.192007	0.0957827	0.442698	0.425278	0.38575	0.352177
TCGA-86-8281	-0.437616	-0.43392	0.280787	-0.19995	-0.532748	-0.10735	0.209816	-0.129421	0.234334	0.208213	0.0714371	0.162932	0.150057	-0.142507	0.363247	0.379432	0.101462	-0.232646	-0.0530289	-0.00594793	-0.106126	0.12359	0.48614	0.230249	0.0278104	0.075374	-0.0519232	0.27249	0.330326	-0.207726	-0.123144	0.0916527	0.000244686	0.0460668	0.144478	0.134164	0.11954	-0.191247	0.365297	-0.147095	0.29765	0.188785	0.144145	0.437879	-0.276693	0.0631835	-0.0231241	-0.0223894	-0.0139056
TCGA-44-2662	-0.228205	-0.371356	-0.605882	-0.396685	-0.442907	-0.691587	-0.584541	-0.360231	-0.468262	-0.45809	-0.513482	-0.455341	-0.380515	-0.382088	-0.565345	-0.417199	-0.50888	-0.528315	-0.386663	-0.430838	0.393921	-0.524601	-0.568258	-0.658667	-0.539065	-0.511126	-0.379431	-0.503875	-0.577414	-0.488665	-0.585504	-0.471069	-0.456169	-0.412011	-0.555481	-0.450961	-0.437328	-0.522429	-0.655327	-0.586711	-0.506095	-0.447202	-0.449321	-0.548157	-0.605465	-0.208285	-0.417222	-0.428249	-0.553151
TCGA-93-A4JQ	0.00927132	-0.206059	-0.193205	-0.201125	-0.214707	-0.159328	-0.40711	-0.123454	-0.253146	-0.398801	-0.16904	-0.167435	-0.26779	-0.288993	-0.113657	-0.374052	-0.212728	-0.408035	0.00268674	0.230788	0.0374014	-0.479732	-0.595926	-0.0104601	-0.32393	-0.272701	-0.0535685	0.210392	-0.475487	0.0119184	-0.350811	0.0274942	-0.0777737	-0.161923	-0.196252	-0.239994	-0.0932539	-0.106871	-0.496779	-0.521561	0.150422	-0.114074	-0.106857	-0.265486	-0.38319	0.0580583	0.160134	-0.400606	-0.104192
TCGA-55-8207	-0.533592	-0.445308	-0.0411579	-0.465209	-0.571737	-0.388005	-0.386086	-0.0303358	-0.256648	-0.280797	-0.316287	0.0368717	-0.306001	-0.182682	0.14159	-0.313759	-0.06997	-0.353079	-0.0831563	-0.033147	0.204376	0.130891	-0.146707	0.172739	-0.385674	-0.0880441	-0.094348	-0.109276	0.07195	-0.228631	0.00981971	0.0650345	0.26157	-0.0752653	0.0215241	0.0425739	0.209575	0.263685	-0.243464	0.125216	-0.203682	0.0264191	0.101213	-0.40606	-0.545728	-0.2903	0.120341	-0.0940444	0.181669
TCGA-97-8176	0.320152	0.306789	0.353398	0.456017	0.559173	0.443814	0.214618	-0.0254548	0.0855251	0.0457176	0.271143	0.357477	-0.0254101	-0.0508083	0.221969	0.437952	0.448826	0.225213	0.150013	-0.0221707	0.030759	0.00311695	0.377485	-0.135896	0.238979	-0.184446	0.303201	0.172806	-0.000956457	0.157891	0.117272	-0.241496	-0.204151	-0.27604	0.369815	-0.169894	-0.286642	0.325083	0.191624	-0.251322	-0.239253	-0.141205	-0.307075	0.407281	0.457928	-0.251963	-0.191596	0.249069	-0.104754
TCGA-86-8280	0.29372	-0.327177	0.0240057	0.0919065	-0.283794	-0.0172064	0.241903	0.0910825	-0.155756	-0.0563928	-0.215133	0.334355	-0.123094	-0.0784747	0.126716	-0.228098	0.167981	-0.376881	0.0529557	-0.0994988	-0.073037	0.452158	-0.141937	0.127644	-0.164218	-0.0694795	-0.0307111	0.359547	0.187888	-0.307623	-0.0790828	0.243607	0.113304	0.0920772	0.16974	0.00687894	0.0881729	0.240976	-0.237505	0.153832	0.0811694	0.104013	0.152554	-0.214666	-0.248385	0.0235834	-0.00601014	-0.199608	-0.0572601
TCGA-MP-A4T8	0.0602479	0.227776	0.189189	-0.178208	-0.200754	-0.0463636	0.0557386	0.166627	0.0469538	0.317206	-0.128408	-0.236361	0.123059	0.210789	-0.154336	0.496585	-0.167375	0.321388	-0.127936	0.0252434	0.0595772	-0.162636	0.621246	0.159697	0.279167	0.0799438	0.195433	0.0800332	-0.092584	-0.0705647	-0.156303	-0.0230319	0.259805	-0.0365465	-0.0320335	0.213161	0.00792099	-0.16925	0.445514	-0.191732	0.3827	0.0235059	-0.0498766	0.168018	0.501015	0.0520704	0.0077878	0.25606	0.0632032
TCGA-55-A492	-0.486588	-0.579663	-0.383981	-0.553632	-0.491494	-0.255424	-0.400314	-0.526321	-0.376469	-0.427029	-0.327386	0.501628	-0.511479	-0.361541	0.450688	-0.27072	0.516282	-0.384274	0.250936	-0.570251	0.304135	0.029872	-0.124913	-0.32176	-0.18147	-0.563828	0.188079	0.404225	0.1873	-0.369667	0.263662	-0.569644	-0.450814	-0.606337	0.432446	-0.372891	-0.535297	0.0104909	0.0109081	0.00882381	-0.552102	-0.545546	-0.483855	-0.290008	-0.185981	-0.237024	-0.559033	-0.288925	-0.329252
TCGA-J2-8192	-0.409588	-0.323375	-0.3288	-0.241607	-0.579876	-0.309444	0.0194444	-0.0977526	-0.251966	0.0291186	-0.110588	0.0783108	0.120168	-0.163396	-0.205453	-0.0631021	-0.201683	-0.581102	0.043997	0.179422	-0.103696	0.257558	-0.490546	0.0150662	-0.436267	0.122096	0.0187088	-0.315171	-0.228733	0.211699	-0.331707	0.152699	0.110879	0.250718	0.0587763	0.051383	0.264891	0.306118	-0.596244	-0.185892	0.25184	0.299078	0.319184	-0.229717	-0.427502	-0.0534282	0.17566	-0.353738	0.109936
TCGA-50-8460	-0.606548	-0.561529	-0.564327	-0.550982	-0.645375	-0.286402	-0.125136	-0.388678	-0.566227	-0.578361	-0.509737	0.438065	-0.545521	-0.357663	0.358971	-0.61961	0.436774	-0.385964	0.332552	-0.347212	0.382236	0.283213	-0.41902	-0.455066	-0.380644	-0.490147	0.18895	0.254175	0.397814	-0.125106	0.150626	-0.311586	-0.479981	-0.504587	0.230754	-0.388195	-0.308005	0.304474	-0.298711	0.457829	-0.220919	-0.281952	-0.419091	-0.448435	-0.53295	-0.147347	-0.398133	-0.371436	-0.439383
TCGA-80-5607	-0.0774734	0.382503	0.356262	0.299466	0.404593	0.156884	0.177016	0.23423	0.344649	0.178639	0.286915	0.0764714	0.117661	0.248043	0.380032	0.416125	-0.0416328	0.407963	0.111144	0.249602	0.0335792	0.115433	0.0988059	-0.305043	0.319252	0.259775	0.0347819	0.39063	0.0917691	0.480292	0.0739069	0.321773	0.153184	0.259197	0.256107	0.189866	0.141734	0.368987	0.0511483	0.331318	0.248526	0.29338	0.0953267	0.189088	0.277722	-0.0214728	0.352408	0.156193	0.328163
TCGA-NJ-A55A	-0.338451	-0.404822	0.0242489	-0.182791	-0.357432	-0.207189	-0.125914	-0.0773716	0.0591553	-0.0710448	0.153016	0.276257	0.0838154	-0.194619	0.235979	-0.331836	0.228128	-0.410691	0.20404	0.0067154	-0.0136891	0.390112	-0.261142	-0.0325072	-0.264732	-0.0195928	0.0661608	0.427048	-0.21176	-0.236206	-0.174052	0.0866517	0.0483855	-0.119368	0.305401	-0.0465433	0.0899865	-0.0204231	-0.0205637	-0.139333	0.0740656	-0.0516569	-0.0627807	-0.42584	-0.500764	0.0501963	0.0583177	-0.347513	-0.337908
TCGA-55-8097	-0.535792	-0.48451	0.0266037	-0.579265	-0.654391	-0.236469	-0.170318	-0.225023	-0.139086	-0.140057	-0.320207	-0.39276	-0.138731	-0.369662	-0.190105	-0.494016	-0.466608	-0.528666	-0.370042	-0.293581	-0.247693	-0.284022	-0.446698	-0.0699659	-0.432674	-0.0717781	-0.356746	-0.121739	-0.411624	-0.272633	-0.0529394	-0.0353611	-0.0354693	-0.147597	-0.280513	-0.118248	-0.176154	-0.368886	-0.125024	-0.201046	-0.184343	-0.0828173	-0.205282	-0.357946	-0.558864	-0.0977897	-0.103284	-0.446606	-0.161911
TCGA-44-6147	-0.558239	-0.601074	-0.710172	-0.65812	-0.730135	-0.760771	-0.635045	-0.511431	-0.517657	-0.53944	-0.662404	-0.281631	-0.537588	-0.509596	-0.487665	-0.693274	-0.3586	-0.683135	-0.212307	-0.472754	0.152974	-0.392141	-0.761668	-0.688126	-0.657419	-0.54642	-0.222263	-0.180036	-0.339361	-0.509172	-0.576933	-0.518621	-0.466554	-0.565597	-0.543946	-0.489275	-0.438952	-0.524049	-0.718638	-0.510111	-0.462097	-0.514426	-0.496485	-0.646427	-0.775732	-0.394356	-0.443704	-0.536105	-0.615386
TCGA-55-A490	-0.165127	0.0533996	0.111539	-0.167297	0.0322845	-0.0324238	-0.107547	0.177925	-0.173144	-0.0983115	0.00240531	-0.225436	-0.204521	0.123874	-0.0259631	-0.418744	-0.296752	-0.45188	-0.310422	0.0798815	0.444889	-0.426466	-0.632401	0.307076	-0.146076	0.228617	-0.457379	-0.10714	-0.286106	-0.33493	0.0428294	-0.0390843	0.42847	0.00908436	-0.0845976	0.217302	0.0655857	-0.0432417	0.0249556	-0.626571	0.212779	0.0303835	0.104915	0.0981004	-0.315394	-0.251217	0.278639	-0.265506	0.317336
TCGA-86-7711	0.0991615	0.326291	-0.0471008	0.156126	0.237117	-0.0389674	0.0791904	0.273818	-0.226983	0.0579226	-0.273818	-0.0316561	0.264671	0.18709	-0.109998	-0.173722	0.135771	0.111861	0.0921796	0.265117	0.347514	0.131452	0.155211	-0.0420439	0.0277619	0.290414	0.322556	-0.303607	-0.102193	0.330724	-0.0179153	0.196892	0.269536	0.213449	-0.104911	0.0895243	0.302491	-0.144671	0.107486	-0.233045	0.227747	0.279253	0.386092	0.349955	0.0817134	0.0540805	0.146932	0.104257	0.291556
TCGA-MP-A4TK	0.218714	-0.0731359	-0.433779	-0.0247317	-0.00156471	-0.0162069	-0.273388	-0.0235857	-0.39416	-0.398524	-0.114235	-0.287217	-0.3749	-0.197815	-0.0881015	-0.229694	-0.330188	-0.211755	-0.183376	0.105133	0.157377	-0.209955	-0.403375	0.00364671	-0.271329	0.0525667	0.0885153	-0.209413	0.126243	0.0640714	-0.00886189	0.0560283	-0.191422	0.18087	-0.19379	-0.161663	0.198137	0.115746	-0.467135	-0.264168	-0.00630958	-0.0437771	0.109883	-0.136125	-0.137174	-0.309389	-0.0312607	-0.383937	0.265251
TCGA-50-5066	0.035531	0.36229	0.0772162	0.277092	0.292322	-0.0285258	-0.349622	0.00607216	0.0438038	0.187449	0.19289	0.106161	-0.173946	0.154627	0.0402494	-0.149912	0.225083	0.108258	0.0405975	-0.313954	-0.0591143	-0.487521	-0.237308	-0.423692	0.0642045	-0.315073	0.274418	-0.0163224	0.218912	0.12462	0.037502	-0.303406	-0.335612	-0.258035	0.0919652	-0.257644	-0.155976	-0.272424	0.243864	-0.225829	-0.451762	-0.3346	-0.246596	-0.378884	-0.202773	-0.185782	-0.328381	0.0815626	-0.321065
TCGA-44-2666	-0.430668	-0.565758	-0.731275	-0.479662	-0.581532	-0.620176	-0.601391	-0.543565	-0.544532	-0.590838	-0.513596	-0.43569	-0.585167	-0.535514	-0.37599	-0.264829	-0.477378	-0.407571	-0.309814	-0.568794	0.155752	-0.611899	-0.622294	-0.682013	-0.601682	-0.626195	-0.450164	-0.21224	-0.305461	-0.572471	-0.584094	-0.589801	-0.615079	-0.611205	-0.482202	-0.537592	-0.578362	-0.481449	-0.610116	-0.258949	-0.400085	-0.612654	-0.662119	-0.649069	-0.66377	-0.334536	-0.53061	-0.607166	-0.629909
TCGA-50-5942	-0.674393	-0.405881	-0.354555	-0.401849	-0.454636	-0.224767	0.080122	-0.137585	-0.147291	-0.254135	-0.162898	0.186374	-0.0850186	-0.136496	0.295063	0.236323	0.106495	-0.206534	0.139467	-0.0210655	0.118645	0.397528	-0.343504	-0.0245463	-0.239385	0.050391	0.150297	0.153784	0.243535	-0.334814	-0.0480882	0.0133438	0.0492343	-0.10596	0.164805	0.0980534	-0.0259764	0.176413	-0.15762	0.441274	0.202502	0.08225	0.0148172	-0.136683	-0.143949	-0.163507	0.182196	0.0934411	-0.17975
TCGA-69-8453	-0.505466	-0.268884	-0.357661	-0.480818	-0.498847	-0.294188	-0.238276	0.0377126	-0.462715	-0.551427	-0.417588	0.512355	-0.379398	-0.0425467	0.490441	-0.434275	0.513073	-0.284422	0.468867	0.0124335	0.281507	0.168875	-0.53171	0.020791	-0.307357	0.063487	0.471941	0.522752	0.106024	0.156544	0.338168	0.114874	-0.0709372	0.0173306	0.379624	0.131383	0.159511	0.619471	-0.480313	0.404646	0.0785736	0.0364111	0.102008	-0.441311	-0.226035	-0.0476133	0.1177	-0.339399	0.0554075
TCGA-44-8119	-0.146011	0.304621	0.211023	0.00922854	0.153666	-0.131998	-0.0167127	0.192311	0.212386	0.37085	-0.211191	-0.523255	0.0691497	0.0291608	-0.237105	-0.0213819	-0.542346	0.0122493	-0.380866	0.102796	0.222113	-0.284813	0.00554501	-0.0011449	-0.118997	0.228225	-0.480002	-0.346882	0.193677	-0.00905796	-0.0835818	0.0287653	-0.0476018	0.157745	-0.422406	-0.0190147	0.0972975	0.203582	0.0130986	-0.231259	-0.0411744	0.207999	0.28819	-0.00277873	-0.263923	-0.083891	0.00599614	0.258584	0.319806
TCGA-MP-A4TE	-0.433613	-0.345713	-0.219578	-0.357193	-0.467007	0.130315	0.148558	-0.104345	-0.232894	-0.0943967	-0.487883	0.331343	-0.365508	-0.21582	0.23704	-0.453975	0.444816	-0.274469	0.389266	-0.232012	0.269777	-0.412342	0.170678	0.0728504	0.101753	-0.184191	0.087048	0.40441	0.216743	-0.267493	0.190046	-0.184763	-0.121726	-0.280143	-0.0708977	0.0150682	-0.221361	0.0550071	0.124119	0.148416	-0.171662	-0.175976	-0.30706	-0.0154341	0.594433	-0.400613	-0.219546	0.212507	0.0987448
TCGA-55-6543	-0.281603	-0.228489	-0.127135	-0.199201	-0.30643	-0.119797	0.217462	-0.163742	0.0729218	0.0622434	0.0796281	0.217184	0.241738	-0.192176	0.120748	0.144208	0.0890548	-0.0679603	0.0358118	0.0608977	0.133513	0.467829	0.357203	0.0567527	-0.0541965	0.383739	0.150959	-0.124497	0.244641	0.113197	-0.183464	0.181299	0.281956	0.357115	0.153149	0.251071	0.223018	0.297518	0.126438	0.123446	0.196424	0.297273	0.337911	0.576261	-0.00317427	0.107365	0.329274	0.0263626	0.124664
TCGA-49-AAR3	0.435031	0.176806	-0.137891	0.0932727	0.531129	0.129023	-0.339883	-0.23882	-0.38517	-0.137642	-0.108603	-0.194868	-0.311887	-0.134113	-0.222994	-0.404936	-0.0754994	-0.132575	-0.0458901	-0.0403492	0.272732	-0.246869	-0.384501	-0.153994	-0.0323061	-0.209731	-0.0651723	-0.269651	-0.487512	0.0478136	-0.0133677	-0.315092	-0.406618	-0.155906	-0.223188	-0.415219	-0.197613	-0.0827582	-0.200308	-0.367066	-0.269969	-0.335848	-0.346207	-0.428119	-0.101505	0.110847	-0.264379	-0.23428	-0.0981892
TCGA-38-4632	0.313703	0.380288	-0.105494	0.467111	0.595473	0.363226	-0.220861	0.0225528	0.120925	0.169879	0.201173	0.269541	0.0117781	0.256313	-0.0382228	0.219637	0.280173	0.308262	0.0691115	-0.135485	0.166618	0.113757	0.219507	-0.365811	0.474374	-0.191517	0.134106	-0.269668	-0.0475437	0.204557	0.26357	-0.245039	-0.109536	-0.0272856	0.209863	-0.0858404	-0.121544	0.21558	0.379667	0.40639	-0.340325	-0.264293	-0.00516424	0.486503	0.399129	0.051392	-0.0966812	0.390806	0.0226592
TCGA-62-A46S	-0.652037	-0.502006	-0.354816	-0.723428	-0.743916	-0.426568	-0.0883452	-0.410483	-0.0712371	-0.315785	-0.571009	0.1585	-0.250942	-0.39534	0.0142822	-0.180894	0.156311	-0.312873	0.0800766	-0.364757	0.115828	0.08012	-0.0409955	-0.404917	-0.393171	-0.384887	0.0527831	0.292888	0.235748	-0.455158	-0.0113796	-0.339189	-0.241637	-0.42676	-0.0571161	-0.0189947	-0.385613	0.138327	-0.440497	0.15648	-0.00275481	-0.328864	-0.33656	-0.0541659	-0.101645	-0.151756	-0.294083	0.0598146	-0.303195
TCGA-99-8033	0.337554	0.219942	0.429449	0.33433	0.484694	0.0826844	-0.133691	-0.128958	0.380207	-0.0598544	0.0489221	-0.053266	-0.0265473	-0.151862	-0.166218	-0.0184311	0.0492553	0.30093	-0.200915	-0.0954149	-0.201978	-0.528345	0.230692	-0.282201	0.154694	-0.365627	-0.088072	0.0508766	0.135891	-0.111302	-0.120519	-0.45563	-0.297398	-0.334169	-0.0228852	-0.355517	-0.435405	-0.280305	0.2465	-0.454819	-0.28732	-0.235676	-0.399505	-0.332626	0.307414	0.118206	-0.371388	0.199281	-0.175972
TCGA-55-6980	-0.491546	-0.44529	-0.29698	-0.41614	-0.56596	-0.55181	-0.233355	-0.0921248	-0.293496	-0.208294	-0.399389	0.0959055	-0.176606	-0.195966	0.0865083	-0.456054	-0.0568934	-0.308981	0.168163	0.259282	0.18423	0.372694	-0.275294	0.069672	-0.391285	0.132673	0.136246	0.00569573	0.112223	-0.119714	0.250998	0.345619	0.1836	0.230106	0.123295	0.0122925	0.338155	0.311559	-0.438176	-0.0366732	-0.0198835	0.171804	0.206646	-0.27291	-0.436639	0.29013	0.256158	-0.0208171	0.111471
TCGA-05-4244	0.565899	0.00876942	0.268787	0.552685	0.484461	0.276904	-0.10911	-0.028039	0.141253	0.131455	0.462008	-0.410471	0.0147164	0.008047	-0.157101	0.418532	-0.351975	0.356514	-0.362466	-0.0184795	-0.158212	0.211579	0.151123	-0.201558	0.19552	-0.20689	-0.296176	-0.0931054	-0.100247	-0.029588	-0.177334	-0.190208	0.157101	0.0433547	-0.318539	-0.148757	-0.269155	-0.215705	0.23817	0.0863967	0.0638775	-0.233934	0.00954387	-0.137349	0.0802069	0.118889	-0.0865755	-0.00626818	0.0176314
TCGA-91-8497	-0.67085	-0.568507	-0.568986	-0.707449	-0.669787	-0.495516	-0.109933	-0.187188	-0.566121	-0.618128	-0.565386	0.257197	-0.445027	-0.359744	0.38929	-0.260103	0.146776	-0.302808	0.272384	-0.228083	0.167878	0.459759	-0.38605	0.0395447	-0.451953	-0.122585	0.158571	0.359615	0.208927	-0.409536	0.0105295	0.078005	0.0793331	-0.211114	0.170665	0.137475	-0.00966251	0.332243	-0.463857	0.318666	0.177929	-0.0734152	-0.11687	-0.26261	0.199046	-0.166652	-0.014529	-0.265311	-0.352966
TCGA-64-1680	-0.272898	-0.121404	-0.0719358	0.251653	-0.0442188	0.114462	-0.235019	-0.271151	0.197323	0.0938519	0.303178	0.372062	0.0814248	-0.133479	0.204185	0.0467719	0.351973	0.206378	0.127852	-0.432948	0.20756	0.0433615	0.0904575	-0.538294	0.303195	-0.385022	0.231621	0.00908377	0.399498	0.190165	0.0367074	-0.463015	-0.218703	-0.41765	0.377105	-0.232839	-0.450658	-0.00795725	0.31375	0.247068	-0.371207	-0.406214	-0.433914	0.132169	-0.123542	-0.0982836	-0.179443	0.00910969	-0.48061
TCGA-86-7953	0.481449	0.445257	0.351547	0.570941	0.591052	0.331545	0.53807	0.439588	0.283914	0.313599	0.39477	-0.422057	0.480375	0.31607	-0.129635	0.0853417	-0.391678	0.412124	-0.227995	0.352604	0.00385266	0.11064	0.397333	0.400502	0.295298	0.465902	-0.234163	-0.320921	-0.266653	0.143728	0.0416938	0.442841	0.554557	0.471933	-0.266284	0.459308	0.279671	-0.0385805	0.241518	-0.0201491	0.376484	0.447738	0.513924	0.439821	0.502727	0.362223	0.431389	0.298178	0.213245
TCGA-55-8616	0.0703233	-0.331704	-0.237808	-0.293501	-0.303217	-0.245179	-0.0864582	-0.173963	-0.397158	-0.173793	-0.186818	0.131453	-0.154134	-0.0970538	0.127032	-0.445246	0.16988	-0.428421	0.0971892	-0.169227	0.0660391	0.317837	-0.32416	0.0683559	0.0619903	-0.0290933	0.157279	-0.138957	-0.130094	-0.168044	0.0328886	0.034623	0.208646	-0.0791504	-0.0203945	0.166136	-0.0234714	-0.234387	0.167906	0.077113	0.117302	-0.179868	0.00590061	-0.262565	0.0428491	-0.09415	0.178398	-0.0905807	0.0459432
TCGA-86-8055	0.250177	0.267034	0.122912	0.48885	0.224878	0.144639	0.102269	0.316531	0.0184022	0.0870177	0.323436	-0.221166	0.340605	0.226147	-0.229987	0.22067	-0.27987	-0.247916	-0.0744402	0.426045	-0.0160739	0.121316	0.142912	0.385432	-0.0466042	0.339761	0.135401	-0.328802	-0.267102	0.31009	-0.136592	0.304493	0.275701	0.471091	-0.188128	0.179055	0.390217	0.242925	-0.23792	-0.118849	0.223877	0.449529	0.444714	0.381832	-0.308119	0.32837	0.260088	0.0235704	0.164528
TCGA-73-4668	-0.122929	0.212694	0.267518	0.414985	0.282618	-0.0593178	-0.037267	0.143076	0.0769604	0.271405	0.163381	-0.490392	0.11544	0.0665921	-0.251565	-0.403306	-0.484134	0.238621	-0.454306	0.163909	0.139458	-0.434357	0.253075	0.217929	0.15531	0.240065	-0.338482	-0.444953	0.0322342	0.0798941	-0.101064	0.0650989	0.267971	0.0838086	-0.266937	0.233455	0.178708	-0.275117	0.278116	0.228432	-0.045179	0.140332	0.123415	0.0601098	0.25922	-0.319529	0.213737	-0.0760943	0.252708
TCGA-95-7567	0.143829	0.401017	0.476156	0.294857	0.330249	0.469726	0.0700893	0.0481161	0.319894	0.293367	0.301648	-0.370033	0.314312	0.173322	-0.226401	0.48825	-0.287854	0.235611	-0.430667	0.257116	0.227645	-0.189486	0.550906	0.465305	0.391119	0.276071	-0.138304	-0.307707	-0.320967	0.0842859	-0.12862	0.309511	0.0848607	0.233932	-0.314163	0.0400209	0.124786	-0.174946	0.602379	-0.0687647	0.0700079	0.224247	0.19036	0.38861	0.00427004	0.232081	0.093359	0.102941	0.24114
TCGA-99-AA5R	-0.554697	-0.580103	-0.537956	-0.708336	-0.694693	-0.519611	-0.511939	-0.276362	-0.563409	-0.618478	-0.550035	-0.0407251	-0.558421	-0.422536	0.19573	-0.549246	-0.117621	-0.6528	0.109117	-0.142926	0.155345	-0.0399986	-0.712871	-0.178947	-0.588489	-0.278237	-0.0454755	0.213925	-0.135215	-0.456286	0.0367008	-0.122881	-0.247755	-0.310496	-0.155937	-0.171778	-0.144286	0.252893	-0.564073	-0.0136501	0.0271249	-0.373687	-0.13929	-0.661563	-0.534786	-0.236379	-0.155308	-0.555171	-0.293879
TCGA-97-8174	-0.578498	-0.450263	-0.213769	-0.591466	-0.651927	-0.529369	0.0149072	0.0216597	-0.028023	-0.419379	-0.391072	0.149479	-0.102862	-0.175486	0.279514	0.13699	-0.1014	-0.249711	-0.194975	0.136964	0.100252	0.0770619	-0.280582	0.137339	-0.403592	0.100917	-0.151415	0.30553	0.213054	-0.409156	-0.182193	0.080147	0.21904	-0.0488989	0.087851	0.170662	0.107193	0.299195	-0.226536	-0.00506609	0.212412	0.158569	0.170613	-0.396347	-0.397312	0.0292632	0.13244	-0.397188	-0.195691
TCGA-55-8089	0.365528	0.316336	-0.0356159	0.468675	0.419098	0.0251887	-0.172651	-0.039677	0.0571128	0.0150597	0.355196	-0.178861	0.125452	0.170567	-0.30144	0.270841	-0.117006	-0.399665	-0.188646	0.278547	0.00241242	-0.37154	-0.247021	-0.0446472	-0.0383657	0.191154	-0.067081	-0.30093	-0.426439	0.274023	-0.137643	0.141204	-0.246048	0.285842	-0.395742	-0.125861	0.223534	-0.0368817	-0.377388	-0.25649	-0.0880031	0.0223105	0.132388	-0.155871	-0.249963	0.241143	0.0232853	-0.233072	-0.111168
TCGA-69-A59K	0.453244	-0.0130284	-0.11084	0.394865	-0.00838167	-0.24173	-0.183944	-0.0855764	0.171696	-0.279382	-0.228325	-0.324059	-0.124319	-0.0860733	-0.264636	0.330907	-0.195913	-0.358875	-0.29092	-0.247438	0.0269503	-0.163862	-0.323049	-0.148204	-0.33474	-0.164889	-0.214633	-0.13246	-0.438053	-0.21872	-0.335177	-0.00165736	-0.0189829	-0.275539	-0.414787	-0.295354	-0.0441549	-0.563205	-0.0652187	-0.199637	0.0775579	-0.15316	-0.217593	-0.0221254	-0.501704	-0.30409	-0.0877765	-0.432343	-0.185874
TCGA-55-6978	0.503897	0.5799	0.4799	0.645347	0.659245	0.271281	0.374143	0.487867	0.459348	0.509823	0.469359	-0.471421	0.47157	0.480273	-0.424415	0.326538	-0.513625	0.249637	-0.521585	0.451722	-0.101594	-0.465976	0.415347	0.318071	0.28844	0.559258	-0.53034	-0.476525	-0.30945	0.415497	-0.178092	0.299505	0.348639	0.468148	-0.326339	0.261885	0.482196	-0.164243	0.179155	-0.152773	0.386364	0.423298	0.527562	-0.220189	0.153522	0.456467	0.461325	0.358491	0.299745
TCGA-78-7153	-0.385201	-0.363234	-0.302437	-0.403551	-0.389709	-0.0542552	-0.0056948	-0.37976	-0.167241	-0.247118	-0.429675	0.296819	-0.451348	-0.275476	-0.00218115	-0.118387	0.338397	0.186087	0.465236	-0.444643	0.319259	0.304145	0.0929901	-0.437532	-0.121598	-0.370107	0.290532	0.161248	0.32391	-0.290374	0.0688406	-0.472245	-0.468359	-0.465079	0.1175	-0.260022	-0.442886	-0.237402	-0.134143	0.239822	-0.34314	-0.320866	-0.466571	0.0109989	0.227979	-0.496599	-0.434402	0.216001	-0.406162
TCGA-05-5715	-0.0340202	-0.0845431	0.203896	0.0714578	0.268504	0.1934	0.239398	0.0864573	-0.037597	0.167161	0.0165926	0.2856	0.222328	0.106221	0.294316	-0.531115	0.231025	-0.264031	0.497184	0.0628558	0.302965	0.236082	0.144515	0.301583	0.230313	0.121322	0.355836	0.112526	-0.219373	0.260058	0.434795	0.088279	0.20382	0.253523	0.355581	0.107001	0.0608936	0.386955	0.292389	0.33906	0.0453569	0.22692	0.305099	0.375784	-0.189525	0.08204	0.0753201	0.200932	0.225362
TCGA-69-8254	-0.633782	-0.507938	-0.433627	-0.625655	-0.649618	-0.316403	-0.313941	-0.344925	-0.463164	-0.447085	-0.416706	0.377226	-0.34133	-0.36631	0.434241	-0.339399	0.324984	-0.268876	0.382958	-0.0394016	0.0715583	0.114066	-0.479759	-0.0103767	-0.314843	-0.0441926	0.1727	0.540165	0.239726	-0.00488561	-0.038919	0.0346135	-0.258501	-0.241453	0.268736	-0.0485512	-0.00936447	0.323714	-0.232417	0.441451	0.137591	0.0211683	-0.152163	0.0817135	-0.35295	0.140157	0.219955	-0.135018	-0.174998
TCGA-J2-A4AE	-0.049513	-0.291392	-0.422965	-0.0103661	0.0641338	-0.438724	-0.447539	-0.37956	-0.400091	-0.428774	-0.0313547	0.195608	-0.428727	-0.396542	0.0571744	-0.325618	-0.0171753	0.116246	0.0400899	-0.379935	0.0489005	-0.0528727	-0.436828	-0.532003	-0.441191	-0.441096	-0.241507	0.343403	0.283406	-0.0805104	-0.258313	-0.418487	-0.409797	-0.389745	0.127281	-0.377387	-0.405942	-0.0997999	-0.630767	0.0930635	-0.411658	-0.361483	-0.505053	-0.583826	-0.283794	-0.301194	-0.371122	-0.296961	-0.362339
TCGA-78-7150	0.422992	0.438507	0.476221	0.502228	0.554995	0.329491	0.304619	0.197736	0.25746	0.450121	0.401539	0.186505	0.272132	0.251921	-0.265688	0.542179	0.260996	0.379632	0.0972205	0.117638	-0.0659619	-0.272969	0.435165	0.227972	0.203703	0.0849946	0.286835	-0.496495	0.0742054	0.0591409	0.247347	-0.0853253	-0.146175	0.116051	0.156041	-0.00953218	0.000283694	-0.139764	0.184525	-0.114032	0.048099	0.287594	0.22224	0.168294	0.351812	0.0634831	0.0428762	0.361039	0.198931
TCGA-93-A4JN	0.221829	0.297458	0.140969	0.367411	0.430289	0.300495	0.025026	0.0593664	0.164734	-0.112347	0.0286915	-0.441894	-0.160269	-0.0780926	-0.136723	-0.28182	-0.490099	0.177073	-0.456293	0.304879	-0.140905	-0.329724	-0.426156	0.411596	-0.036127	0.145722	-0.374555	-0.148607	-0.315502	0.325549	-0.398247	0.0900284	-0.0597005	0.0352267	-0.296595	-0.071871	0.18347	-0.201491	-0.326165	-0.1901	0.213478	0.0763916	-0.0830675	-0.304612	-0.231538	0.0124153	0.122667	-0.4644	0.0170223
TCGA-J2-8194	-0.481282	-0.265154	0.203753	-0.230224	-0.604737	-0.41753	0.273406	0.00787905	0.254566	0.347202	-0.0781818	-0.076898	0.290918	-0.0420146	0.247375	0.310161	0.0142305	0.399451	-0.222719	0.102785	-0.0342929	0.0652155	0.625568	0.165956	0.0145132	0.0791465	0.00842894	-0.0914851	0.195756	-0.0838315	-0.242855	0.00237081	0.203385	-0.018326	0.144046	0.231033	0.0352012	0.297294	0.116893	-0.028893	0.333577	0.157049	0.19526	0.206581	0.319186	0.247847	0.135089	0.351581	0.125176
TCGA-55-6712	0.268601	0.34069	-0.108486	0.414772	0.274272	-0.0298265	-0.0853607	0.123805	-0.0464321	-0.0570897	0.162089	-0.224735	0.347171	0.177833	-0.0152819	0.309965	-0.314811	0.0215557	-0.168871	0.295399	0.16679	-0.0510171	0.227193	-0.0257658	0.0503153	0.405789	-0.174852	-0.276405	0.310075	0.310807	-0.205918	0.447535	0.344634	0.527051	0.19238	0.181632	0.330114	0.0176032	-0.188627	0.0343588	0.152548	0.435538	0.469992	-0.0893595	-0.0141905	0.299923	0.273217	0.176002	0.426335
TCGA-44-2668	-0.325278	-0.284822	-0.560251	-0.57488	-0.512341	-0.604718	-0.568962	-0.360143	-0.464796	-0.53649	-0.600165	-0.660992	-0.38584	-0.377235	-0.627635	-0.396919	-0.66276	-0.508173	-0.592365	-0.0342766	0.148811	-0.462521	-0.613564	-0.518078	-0.563539	-0.36164	-0.546672	-0.596368	-0.501742	-0.328427	-0.599373	-0.471128	-0.369771	-0.320721	-0.693943	-0.457505	-0.345043	-0.521209	-0.657817	-0.582851	-0.407467	-0.358005	-0.351076	-0.639003	-0.715483	-0.061453	-0.344783	-0.488864	-0.486364
TCGA-55-7815	-0.143674	0.147689	0.0342241	-0.0261665	-0.335239	-0.358687	0.0590792	0.187526	0.381339	0.279854	0.0367061	0.167306	0.264808	0.219342	-0.173445	0.122182	0.111044	0.0110391	0.10504	0.105323	0.214206	0.315924	0.270917	-0.361577	-0.105895	0.0473874	0.24704	-0.141359	0.495254	0.139242	-0.0536635	0.12651	0.064387	0.145399	-0.117619	0.0434164	0.156781	0.383971	0.00117197	0.0920411	0.0612648	0.279409	0.174043	0.153045	-0.292347	-0.0228829	-0.0375495	0.163861	-0.00785232
TCGA-50-5049	0.135377	0.260495	-0.0529198	0.318809	0.425557	-0.140777	-0.42971	0.154472	-0.0174485	0.206658	0.0631057	0.0346562	-0.00313666	0.138391	0.0828138	-0.0537336	-0.0288656	-0.11014	0.0984515	0.238489	0.34298	0.322582	-0.493951	-0.308831	0.076452	0.0530909	-0.0804714	-0.289788	-0.197144	0.131218	0.372421	0.159719	0.0289362	0.225475	-0.147673	-0.0358644	0.127037	0.294686	-0.049235	0.237377	-0.206002	0.154904	0.280343	0.104603	0.0152801	0.181955	-0.0438758	-0.197206	0.135151
TCGA-49-4510	-0.667225	-0.571629	-0.475185	-0.747579	-0.763078	-0.483494	-0.527382	-0.447298	-0.366798	-0.521226	-0.597065	0.243003	-0.453743	-0.442798	0.204226	-0.684817	0.201363	-0.145671	0.211129	-0.448782	0.162391	0.0104817	-0.531787	-0.399475	-0.298371	-0.466581	0.106391	0.339629	0.279924	-0.432524	0.304803	-0.501466	-0.36474	-0.491759	0.0402438	-0.283545	-0.414879	0.142069	-0.0850901	0.219741	-0.433954	-0.418608	-0.337805	-0.316634	-0.152655	-0.449474	-0.4317	-0.380217	-0.345641
TCGA-73-4666	0.768584	0.548461	0.518318	0.820652	0.840794	0.673186	0.50036	0.255107	0.519565	0.486122	0.652637	-0.323465	0.403233	0.291827	-0.187827	0.435503	-0.118024	0.281025	-0.349994	0.239589	0.119752	-0.382408	0.509985	0.146459	0.506467	0.349622	0.0301148	-0.345624	-0.0779937	0.28369	-0.288865	0.450156	0.263657	0.389129	0.0298306	0.194822	0.133239	-0.133931	0.640445	-0.0651753	0.202244	0.18168	0.290446	0.315515	0.580609	0.472791	0.277988	0.242823	0.450415
TCGA-MP-A5C7	-0.544111	-0.43785	-0.115933	-0.355611	-0.520297	0.00327999	0.19255	-0.365229	-0.0588417	-0.0171683	-0.284323	0.0229281	-0.170053	-0.24494	-0.0809006	-0.202524	0.0415876	0.0130031	-0.0309393	-0.333689	-0.137829	-0.146625	0.111473	-0.0276802	-0.162115	-0.197782	-0.299918	0.0376744	0.375071	-0.422754	-0.471407	-0.355626	-0.252373	-0.374449	0.140029	-0.114633	-0.332275	-0.41682	-0.0151923	0.0162202	-0.0405764	-0.143649	-0.357271	-0.0251561	0.0951498	-0.353095	-0.243527	-0.266513	-0.371353
TCGA-55-7994	0.534896	0.459464	0.280335	0.411884	0.534278	0.152512	0.273083	0.167319	0.194599	0.149473	0.198446	-0.476723	0.264616	0.221116	-0.323507	0.33197	-0.492252	0.126397	-0.343444	0.240578	-0.137348	-0.317381	0.34297	0.41508	0.208296	0.338898	-0.309068	-0.178735	-0.0491296	0.0985891	-0.432454	0.394584	0.243987	0.445849	-0.154357	0.245455	0.150148	-0.222967	0.167455	0.0684678	0.405759	0.132469	0.204304	0.288367	0.293995	0.391164	0.262347	-0.0189033	0.194161
TCGA-95-7039	0.369192	0.279514	0.184036	0.514991	0.570775	0.38238	0.0329399	0.119048	0.220459	0.15225	0.296944	-0.308007	0.206723	0.249413	-0.102889	-0.255501	-0.164054	0.262802	-0.319454	0.180094	0.122739	-0.210904	0.054427	0.352134	0.303804	0.388149	-0.197404	-0.411106	0.0995969	0.0411961	0.161507	0.154721	0.417342	0.302666	0.116957	0.227319	0.228942	-0.138136	0.265854	0.373773	0.103763	0.0417556	0.206516	0.0526937	0.224522	0.0498494	0.310018	0.102752	0.405734
TCGA-78-7156	-0.421225	-0.426348	0.13974	-0.0849509	-0.542112	-0.0467989	0.201531	-0.296541	0.130159	0.207442	0.176862	0.166435	-0.0197835	-0.241539	0.0117122	0.352823	0.116254	-0.172634	0.0250393	-0.231932	0.105481	-0.0667156	0.315713	0.0845401	-0.287202	-0.19885	-0.103279	0.0907729	0.198513	-0.365579	0.00957549	-0.151038	-0.0523475	-0.266216	0.374444	-0.13581	-0.276455	-0.134184	-0.122919	0.146703	-0.127557	-0.0503397	-0.148534	-0.0527286	-0.0795671	-0.220982	-0.124634	0.0128034	-0.207875
TCGA-55-8299	0.247758	0.241111	0.0561892	0.0477418	0.0324189	-0.0153206	0.25398	0.280524	0.0406953	0.118986	0.186209	-0.174974	0.100473	0.188369	0.0118449	0.301637	-0.218397	0.317131	-0.30729	0.405083	0.0153799	0.331307	0.322479	-0.00250702	0.0727754	0.342488	-0.00623223	0.0721942	0.0515851	0.216228	0.134581	0.204281	0.180748	0.342779	0.0385795	0.190062	0.277601	0.444648	-0.0347287	-0.0345901	0.0604186	0.301866	0.250545	0.267558	0.244914	0.288425	0.185814	-0.075994	0.178951
TCGA-44-7661	0.575869	0.562418	0.470746	0.592962	0.663886	0.42465	0.356768	0.505783	0.440764	0.426759	0.506793	-0.533179	0.419214	0.491105	-0.397851	0.468727	-0.562238	0.172429	-0.442687	0.562655	0.120461	-0.0978207	0.294628	0.336379	0.335938	0.537038	-0.402392	-0.441438	-0.293109	0.516084	-0.196781	0.46866	0.377893	0.548405	-0.15925	0.32309	0.47387	0.198798	0.203388	0.0953498	0.289795	0.416602	0.555603	0.340804	0.345898	0.433029	0.442336	0.0193685	0.465763
TCGA-44-4112	-0.502616	-0.47496	-0.662691	-0.4675	-0.661619	-0.63684	-0.575948	-0.383195	-0.341779	-0.401891	-0.502912	-0.392519	-0.310135	-0.417057	-0.570629	-0.434122	-0.378872	-0.567241	-0.303987	-0.474971	0.0581764	-0.167166	-0.660657	-0.669803	-0.550063	-0.444696	-0.161221	-0.372733	-0.198663	-0.402743	-0.567202	-0.4454	-0.339671	-0.406787	-0.570106	-0.453612	-0.395036	-0.516125	-0.611515	-0.510017	-0.479577	-0.439334	-0.447269	-0.56197	-0.727783	-0.448122	-0.436163	-0.466622	-0.493836
TCGA-69-7765	-0.425554	-0.338271	-0.297643	-0.399666	-0.579259	-0.525538	-0.175864	-0.0666572	0.0741995	-0.0823682	-0.42497	-0.317734	0.0876385	-0.0310872	-0.319039	-0.198756	-0.317415	-0.336025	-0.264856	-0.00907037	0.073569	-0.103503	-0.199925	-0.00708202	-0.260764	0.024815	-0.0933288	-0.263174	0.162697	-0.321872	-0.239558	-0.122673	0.086694	0.0514002	-0.366936	-0.0489153	-0.0470543	0.275719	-0.17554	-0.044565	0.0428148	0.0415369	0.21822	0.0313055	-0.478903	-0.0735901	-0.0126422	-0.0823226	-0.173796
TCGA-55-7281	-0.528375	-0.259284	-0.09439	-0.440767	-0.429944	-0.199281	-0.357891	-0.146866	-0.345757	-0.277859	-0.328657	-0.0841388	-0.13582	-0.219936	0.144931	-0.602166	-0.0814477	-0.655341	-0.14633	-0.0226433	0.361509	0.334201	-0.573757	0.043628	-0.207331	0.148442	-0.0222191	-0.0892958	-0.412409	-0.0948685	0.401762	0.0590709	0.0926981	0.174126	-0.351514	-0.0465784	0.0258043	-0.0291401	-0.189076	0.194872	-0.26834	0.0527191	0.0689446	-0.357196	-0.404133	0.0746045	0.07379	-0.359348	0.335206
TCGA-50-6597	-0.548179	-0.475533	-0.433817	-0.673902	-0.597534	-0.539865	-0.410907	-0.475472	-0.465769	-0.462831	-0.501664	0.291692	-0.467413	-0.445188	0.27766	-0.693744	0.346429	-0.473968	0.260752	-0.580892	0.210659	0.271809	-0.574036	-0.44966	-0.384773	-0.514839	0.272119	0.0239704	0.0478059	-0.376952	0.38403	-0.424334	-0.518921	-0.530047	0.213039	-0.427647	-0.409143	-0.053651	-0.292638	0.296504	-0.538627	-0.447669	-0.435529	-0.31739	-0.49456	-0.272849	-0.446244	-0.190832	-0.309286
TCGA-73-4677	-0.664873	-0.438991	-0.25307	-0.541655	-0.58576	-0.310872	-0.0387345	-0.274673	-0.0688343	-0.0171713	-0.22121	0.320179	-0.148018	-0.196057	0.167994	-0.0818814	0.265009	-0.195988	0.0439149	-0.170167	0.177672	0.15601	0.189108	-0.100619	-0.118355	-0.11929	0.00158072	-0.110455	0.147655	-0.254188	-0.063984	-0.0383193	-0.286728	-0.068987	0.390888	-0.0891209	-0.15899	0.333664	0.0854679	0.0724831	0.0178844	0.12767	-0.111288	0.337923	-0.0566253	-0.0463193	-0.00330231	0.117984	-0.230128
TCGA-05-4434	0.245785	0.30724	0.146493	0.246046	0.350196	0.273563	-0.0901621	0.340354	0.0203869	-0.117719	0.158236	0.255322	0.0761379	0.335469	0.186767	0.190323	0.21764	0.328984	0.0881332	0.266806	0.0331317	-0.110013	0.166605	0.110447	0.229685	0.155436	0.152464	0.202206	0.023402	0.380077	0.200235	-0.0670585	-0.114042	0.307315	0.258554	0.110503	0.15724	0.132316	-0.0416899	0.222309	0.0319564	0.120865	0.217051	-0.0762999	0.0300462	0.277409	0.13041	-0.190873	0.0344484
TCGA-MP-A4SW	-0.263482	-0.39573	-0.542515	-0.583085	-0.484597	-0.340664	-0.316734	-0.260741	-0.47948	-0.519031	-0.525287	0.130763	-0.386145	-0.278387	0.335151	-0.0730178	0.181228	-0.399749	0.174568	-0.33889	0.163115	0.321289	-0.540391	-0.240605	-0.299127	-0.117477	0.233552	0.441858	0.0130279	-0.133642	-0.110421	-0.16143	-0.0992026	-0.129814	0.0369007	-0.146417	-0.203856	-0.207822	-0.19681	-0.169473	-0.0868418	-0.216354	-0.26197	-0.334575	-0.19555	-0.0713974	-0.0603784	-0.257085	-0.105701
TCGA-55-6972	-0.227814	-0.390865	0.132639	0.0391062	-0.181019	0.310981	-0.197495	-0.32469	0.252044	-0.167968	-0.00755954	0.267856	-0.134531	-0.145924	-0.00481111	0.109362	0.315277	-0.193128	0.0787963	-0.499286	0.213488	-0.237909	0.348848	-0.426226	-0.0355101	-0.479055	-0.0336888	0.031724	0.309538	-0.465616	-0.00936738	-0.403698	-0.339251	-0.473964	0.253902	-0.384398	-0.490739	-0.518525	0.254228	-0.345843	-0.423502	-0.44714	-0.484481	-0.0390575	-0.154217	-0.368445	-0.439768	0.00234816	-0.379079
TCGA-78-7633	-0.357407	-0.209985	0.216047	0.348175	-0.178542	0.0218795	0.327414	0.130049	0.322869	0.31557	0.297372	0.167881	0.28385	0.189501	0.138683	0.574874	0.170192	0.164903	0.0374712	0.204323	0.273581	0.206812	0.517723	0.401123	0.0694296	0.0745278	0.0606461	-0.129076	0.480235	-0.339895	-0.102144	0.212197	0.181442	0.0216211	0.224031	0.156869	0.178175	-0.0570158	0.306348	0.273751	0.25477	0.219072	0.264084	0.532705	-0.255049	0.0381775	0.218894	-0.0573165	0.0987644
TCGA-44-2659	-0.577387	-0.615923	-0.637885	-0.53913	-0.689025	-0.548805	-0.445121	-0.418508	-0.519645	-0.404357	-0.599835	-0.212775	-0.47164	-0.444316	-0.365152	-0.511898	-0.252924	-0.664873	-0.324508	-0.266567	0.104933	0.0668892	-0.278229	-0.514545	-0.488864	-0.380087	-0.225494	-0.321457	-9.70029e-05	-0.510965	-0.319692	-0.165419	-0.204867	-0.191565	-0.399797	-0.274939	-0.163919	-0.251369	-0.335809	-0.0492187	-0.403713	-0.210036	-0.377337	-0.462118	-0.548526	-0.331293	-0.352206	-0.274077	-0.406767
TCGA-55-6983	-0.562974	-0.350466	0.0411654	-0.319009	-0.342652	-0.231071	0.12538	-0.111669	0.121856	0.0613266	-0.121683	0.113729	-0.0154155	-0.115685	0.15472	0.103749	0.212425	-0.129827	0.150259	-0.154898	0.162082	0.158322	0.188961	0.227153	-0.117185	0.0615033	0.0716015	-0.0182305	0.0804186	-0.054575	0.292842	-0.0488968	-0.218028	-0.127199	0.167898	0.0792741	-0.00379874	0.292417	-0.0362558	0.0971096	0.0884029	0.150445	0.112908	0.204793	0.0929637	-0.296016	0.0182027	-0.0920221	-0.15332
TCGA-97-A4M0	0.211119	-0.394762	0.175302	0.00199569	-0.124242	0.0341939	-0.0359595	-0.0187689	0.0864237	0.0980208	0.0683817	-0.146748	0.0124643	-0.134074	0.0846525	0.172901	-0.178658	-0.009332	-0.185151	-0.129081	0.0214428	-0.0222721	-0.140688	0.192389	-0.0162361	-0.0787119	-0.17227	0.236627	0.0135976	-0.24502	-0.250177	0.139598	0.131657	-0.159196	-0.0498171	0.127565	-0.0279944	-0.137305	-0.170906	0.277544	0.117419	-0.103771	-0.167002	-0.132413	-0.404094	0.34392	0.180649	-0.0816711	-0.30546
TCGA-50-5068	-0.0917331	-0.108708	-0.105123	-0.128367	0.102432	-0.0929204	-0.373549	-0.39198	-0.0686767	0.131034	-0.00398074	0.367459	-0.138486	-0.190991	0.0547275	-0.217383	0.384318	-0.243362	0.0578522	-0.477541	0.215279	0.297512	-0.538852	-0.597347	0.204578	-0.582932	0.271648	-0.213165	0.377618	0.00853656	0.30837	-0.548317	-0.406098	-0.436202	0.146052	-0.374616	-0.554945	0.0207992	0.186168	0.400415	-0.517023	-0.476968	-0.372127	-0.338863	-0.100751	0.0126744	-0.522277	0.0368957	-0.309743
TCGA-86-A4P8	-0.474422	-0.497566	-0.490464	-0.647324	-0.647008	-0.557089	-0.201397	-0.0584203	-0.372529	-0.440447	-0.449568	-0.0310443	-0.291372	-0.322417	0.100178	-0.445518	-0.102277	-0.623218	-0.00684374	0.106158	0.0651876	0.153475	-0.605719	-0.00538358	-0.52225	0.0217429	-0.194395	0.256209	-0.0572189	-0.39458	-0.189044	0.0778896	0.150517	-0.0933461	-0.191771	0.0916077	-0.0437737	0.05231	-0.551312	0.0299518	0.17106	-0.161913	0.0350326	-0.480934	-0.506078	0.223195	0.133858	-0.425838	-0.249012
TCGA-86-A4D0	0.472534	0.34449	0.397429	0.224563	0.549525	0.375724	0.284384	0.0586431	0.240584	0.169124	0.150603	-0.0682632	-0.0882922	0.148148	-0.305083	0.296783	0.0441289	0.35004	0.122118	-0.289186	0.203288	-0.247061	0.547017	-0.374383	0.252503	-0.253335	0.00539923	-0.134551	0.300939	-0.0701835	-0.0774945	-0.326662	-0.255676	-0.279348	-0.259865	-0.191497	-0.312579	-0.258769	0.299898	-0.181028	-0.177166	-0.171916	-0.345157	-0.309716	0.420701	-0.272222	-0.39147	0.415598	-0.27963
TCGA-55-8085	-0.0433991	0.0721525	0.308658	-0.130235	0.279885	0.178854	0.214163	-0.111627	0.08509	-0.0210449	-0.161947	0.00403564	-0.064647	-0.041845	0.126806	-0.0855045	0.14752	0.288163	-0.0039588	-0.24533	0.0951872	-0.195375	0.334282	-0.309421	0.107836	-0.435618	0.094831	0.0584727	0.0849183	-0.277439	0.0093504	-0.339097	-0.306081	-0.340305	0.0214568	-0.321406	-0.35965	0.118191	0.449651	-0.258944	-0.389028	-0.19191	-0.381278	-0.0224395	0.209335	-0.168672	-0.39976	0.120389	-0.112858
TCGA-50-5935	-0.468695	-0.40373	0.101298	-0.38505	-0.452264	-0.288443	0.340858	-0.0632967	0.141684	0.146675	-0.117512	0.140159	0.0826772	-0.0216049	0.0477287	0.113541	0.126703	-0.254179	0.204907	-0.0467603	0.135865	0.452986	-0.0633543	0.228001	-0.0311517	0.0721108	0.364566	0.00303015	0.150322	-0.29815	0.117039	0.0564104	0.153835	0.133999	0.00412947	0.153084	-0.0129326	0.114217	0.395633	0.180851	0.259533	0.163076	0.295735	-0.0534054	-0.124313	0.0691241	0.155992	0.0779785	0.0175639
TCGA-53-7813	-0.232439	-0.232157	-0.0621456	-0.485987	-0.491488	-0.386194	-0.287537	-0.392077	-0.128097	-0.250332	-0.480687	-0.22784	-0.374892	-0.224979	-0.319152	-0.192607	-0.179246	-0.299819	-0.0795712	-0.482084	0.31351	-0.392946	-0.386972	-0.478952	-0.413947	-0.525272	-0.189213	0.292192	0.371578	-0.341358	-0.111217	-0.541679	-0.514	-0.527615	-0.568531	-0.449264	-0.502665	-0.263209	-0.211911	-0.292886	-0.423648	-0.45024	-0.511977	-0.314455	-0.499403	-0.32672	-0.526392	-0.162329	-0.512951
TCGA-73-4662	-0.262626	-0.171592	0.123307	0.100147	-0.155691	-0.348096	0.0877281	0.102378	-0.0625319	0.212481	0.0212801	-0.296941	0.14323	0.0471156	-0.157851	-0.0133701	-0.375935	-0.178531	-0.398705	-0.00910104	0.143594	0.0428811	0.124469	-0.0323154	-0.118807	0.152973	-0.139306	-0.313533	-0.431573	-0.170634	-0.0143824	0.308666	0.327144	0.168176	-0.293393	0.179869	0.0731838	-0.405579	0.113243	-0.219501	0.242253	0.145375	0.162682	0.213397	-0.0122568	0.232188	0.180976	-0.0147595	0.0980601
TCGA-62-8399	0.305907	0.231462	0.403669	0.406151	0.399347	0.108566	0.320721	0.144253	0.248309	0.311614	0.0304582	-0.37628	0.175362	0.0882239	-0.0442083	0.243816	-0.350305	0.573599	-0.333597	0.311927	0.062505	-0.289044	0.215297	0.409398	-0.114954	0.215447	-0.314049	-0.180547	-0.0300239	4.22402e-05	-0.249282	0.0986038	0.255016	0.179046	-0.123397	0.178159	0.0389163	0.0155001	0.0797362	-0.274383	0.311624	0.196213	0.223251	-0.0133698	0.472851	0.0428128	0.175804	0.180655	0.162799
TCGA-44-7671	-0.154025	0.0925155	0.0479427	0.0278765	-0.342792	-0.0823094	0.40208	0.232101	0.334017	0.228702	0.116745	0.543774	0.276758	0.19423	0.382443	0.445244	0.558093	0.0261366	0.420052	0.198143	0.20378	0.122753	0.493007	0.42114	0.352475	0.353422	0.378422	0.134528	0.184284	0.0994406	-0.00337454	0.272541	0.412805	0.359208	0.592175	0.326458	0.319202	0.405474	0.574656	-0.0378965	0.302518	0.389549	0.392212	0.387829	0.0952922	-0.0446865	0.277124	0.258128	0.371705
TCGA-97-7552	-0.553696	-0.371166	-0.4427	-0.541498	-0.620978	-0.494116	-0.150636	-0.0888946	-0.3116	-0.334212	-0.449661	0.376566	0.0563057	-0.061368	0.201891	0.0949694	0.401942	-0.597326	0.346025	0.119816	0.0146498	-0.273668	-0.507868	-0.0179187	-0.363443	0.237564	0.334657	0.441695	0.180605	-0.0870072	-0.208325	0.246314	-0.0851572	0.220761	-0.0762903	0.165489	0.139389	0.308707	-0.573219	0.343957	0.427312	0.192081	0.186653	-0.288297	-0.543962	0.194472	0.270103	-0.382408	-0.128989
TCGA-44-6145	0.182565	0.412608	-0.00195403	0.20629	0.393662	-0.0662781	-0.0239068	0.322028	-0.00721678	0.305875	0.272046	0.307518	0.273574	0.255379	0.193513	0.247734	0.294046	-0.0957438	0.148036	0.387722	0.197408	0.205132	-0.463697	0.0318321	0.0858849	0.410221	0.311768	0.15927	0.0692039	0.208527	-0.0873274	0.380772	0.278494	0.402462	0.281448	0.25939	0.256245	0.508244	-0.188833	-0.161724	0.35703	0.362302	0.351927	0.262404	-0.194715	0.204982	0.305167	0.140169	0.14588
TCGA-44-7670	0.520912	0.537401	0.506354	0.586156	0.623467	0.281862	0.40581	0.299859	0.300223	0.371086	0.523731	0.0195378	0.345733	0.273708	-0.15476	0.276999	0.200196	0.291562	0.20092	0.261709	-0.0702495	0.0684414	0.500099	0.275116	0.197299	0.293041	0.16382	-0.276	-0.400926	0.265576	0.0371234	0.0892889	0.0998599	0.128294	-0.00941027	0.121993	0.109949	-0.245484	0.335558	0.41648	0.0590667	0.240434	0.33557	0.411919	0.0973291	0.177344	0.261596	-0.114133	0.137597
TCGA-49-AARO	-0.159619	-0.358765	-0.426772	-0.448832	-0.344614	-0.0669145	-0.410108	-0.245241	-0.477217	-0.54954	-0.377036	-0.059862	-0.44788	-0.311218	0.0315596	-0.59028	0.0582642	-0.264723	-0.0317121	-0.103904	0.217444	0.0196437	-0.524747	-0.0806992	-0.398734	-0.299509	-0.231654	-0.146311	-0.264921	0.0600368	-0.0251091	-0.186798	-0.333959	-0.168614	-0.126322	-0.301893	-0.0332667	-0.0526433	-0.508958	-0.0812009	-0.250305	-0.225673	-0.324049	-0.492918	-0.333832	-0.178765	-0.183071	-0.450427	0.0120777
TCGA-44-2657	-0.613828	-0.480326	-0.565996	-0.56863	-0.484938	-0.480642	-0.626678	-0.240947	-0.576679	-0.504558	-0.561163	0.377	-0.499403	-0.313749	0.286766	-0.589957	0.298206	-0.577679	0.331733	-0.452645	0.252875	0.262552	-0.555399	-0.480788	-0.488187	-0.432523	0.147595	0.176793	-0.0929664	-0.358391	-0.124658	-0.083697	-0.344847	-0.264814	0.0834484	-0.387015	-0.194639	0.10521	-0.505864	0.0519971	-0.282959	-0.3186	-0.352226	-0.44401	-0.648638	-0.160449	-0.338781	-0.479024	-0.35852
TCGA-55-8204	-0.179133	0.215704	0.071095	-0.0074182	0.277994	-0.234799	-0.458451	-0.0485555	-0.215989	-0.0121975	0.0497652	0.325904	-0.139916	0.00745321	-0.246374	-0.147094	0.288327	0.0961289	0.327891	0.106612	0.214242	-0.294183	-0.187457	-0.299765	-0.117243	0.0224762	0.310556	-0.3456	-0.200403	0.0310107	-0.102956	-0.15006	-0.238966	-0.0926692	0.0763926	-0.15661	0.080958	-0.125169	0.0140118	-0.0193389	-0.17456	0.0145226	0.0904802	-0.359678	-0.23496	-0.0456398	0.0164645	-0.210979	-0.0408133
TCGA-64-1676	-0.120976	-0.101173	-0.0808374	-0.0102043	0.0526461	-0.042981	-0.490264	-0.460926	-0.0701946	0.201895	-0.0625566	-0.107257	-0.217143	-0.218071	-0.139882	-0.54191	-0.0154355	-0.180193	-0.0458343	-0.516809	0.293396	-0.028955	-0.560859	-0.520446	0.154056	-0.588021	-0.114882	-0.317253	-0.30391	-0.154688	0.329776	-0.588292	-0.388554	-0.436551	-0.202674	-0.442988	-0.537791	0.0433049	0.073448	0.0202894	-0.554392	-0.549346	-0.388212	-0.234746	0.182067	-0.348554	-0.490127	0.0177254	-0.262186
TCGA-91-8496	-0.469395	-0.519616	-0.371724	-0.306893	-0.374561	-0.0412013	-0.397739	-0.372607	-0.330255	-0.0441922	-0.113593	0.529833	-0.321103	-0.312983	0.413282	-0.54751	0.477093	-0.304332	0.512238	-0.450541	0.346771	0.407397	-0.465217	-0.489811	0.0514586	-0.342038	0.37855	0.297699	0.5041	-0.193648	0.373862	-0.383614	-0.219962	-0.253451	0.493126	-0.20596	-0.340669	0.206846	0.00477108	0.57688	-0.420354	-0.337374	-0.269339	-0.303636	0.165606	-0.249706	-0.316269	-0.0447026	-0.341114
TCGA-35-3615	-0.561593	-0.559852	-0.244248	-0.463898	-0.540184	-0.205434	-0.372221	-0.398246	0.05953	-0.0355326	-0.155421	0.0499439	-0.345384	-0.318105	-0.0301535	0.0636648	0.13419	-0.188678	-0.0403904	-0.569746	0.134617	0.168043	0.306689	-0.565201	0.0346073	-0.526242	-0.130324	-0.19606	-0.214261	-0.427555	0.00980805	-0.508583	-0.378166	-0.501926	0.109652	-0.305172	-0.498263	-0.221177	0.219224	0.0452956	-0.594602	-0.449668	-0.489704	-0.170195	0.0712566	-0.0653391	-0.496081	0.153896	-0.26776
TCGA-55-8096	-0.460942	-0.61084	-0.515695	-0.591269	-0.58084	-0.523241	-0.439351	-0.456913	-0.540788	-0.548769	-0.572336	-0.254734	-0.515453	-0.497788	-0.0223325	-0.503821	-0.353688	-0.529311	-0.00152427	-0.197146	0.175003	0.0965493	-0.476037	-0.375472	-0.555621	-0.485454	-0.099393	0.111222	-0.353814	-0.423933	-0.231054	-0.270575	-0.175153	-0.368307	-0.183806	-0.429712	-0.321992	0.168134	-0.582941	-0.37813	-0.216416	-0.339465	-0.373659	-0.147528	-0.477057	-0.453436	-0.482906	-0.347285	-0.302153
TCGA-67-6215	-0.0375425	0.100999	0.232263	0.199089	0.242972	0.214031	0.322612	-0.122167	0.242995	0.22697	0.139476	-0.169425	0.238385	0.0509849	-0.12845	0.227028	-0.164803	0.0659932	-0.125934	-0.0703238	-0.0720761	-0.218319	0.322922	0.0445392	0.13256	0.147074	-0.117337	0.0763278	0.100591	0.163923	-0.0685844	0.0273965	0.0377649	0.137561	-0.235473	0.129324	-0.0848018	-0.113947	0.102083	0.364657	0.181936	0.0588614	-0.0788141	0.059444	0.0896596	-0.00818153	-0.083951	0.212513	0.0128683
TCGA-53-A4EZ	0.41394	0.113475	0.0361425	0.288057	0.468392	0.460529	0.0586319	-0.00709521	-0.212447	-0.110256	0.121255	-0.0117042	-0.300446	-0.0167048	-0.0526297	-0.240489	0.148992	0.4137	0.164719	-0.289664	0.236084	-0.09045	-0.283204	-0.223928	0.011198	-0.386168	0.0403683	-0.00441886	0.254521	-0.190498	0.017062	-0.268084	-0.218965	-0.36671	-0.0390799	-0.106229	-0.297362	-0.427638	-0.0737107	0.302281	-0.0379681	-0.34505	-0.475438	-0.193329	0.248074	-0.436135	-0.348277	-0.100085	-0.359481
TCGA-MP-A4SY	0.176255	0.147978	0.126261	0.11792	-0.131691	0.257824	0.147437	0.144958	0.176	0.475229	0.202758	-0.0238606	0.194737	0.0770506	-0.0907345	0.111918	-0.0468693	0.483881	0.134945	0.215022	-0.0361383	0.123982	0.489054	0.27224	0.273913	0.0823279	-0.088572	-0.030866	-0.279692	0.262652	-0.236405	-0.21998	0.241931	0.0341628	0.0295785	0.0565363	-0.0796267	-0.163139	0.264512	-0.2275	-0.20502	-0.0550851	-0.0517919	0.156534	0.318323	0.083685	0.179702	0.024043	0.0977607
TCGA-73-4676	0.594947	0.515082	0.327496	0.679717	0.714912	0.515857	0.104337	0.200518	0.25337	0.544501	0.491346	0.224441	0.277546	0.430102	0.0635771	0.161274	0.347744	0.408399	0.143406	0.128604	0.26775	0.464153	0.317389	-0.239469	0.508165	-0.0522906	0.171868	-0.101815	0.24251	0.278507	0.362878	0.00186462	0.0120118	0.278318	0.423286	0.116038	0.0257933	0.188352	0.319364	0.442881	-0.0282059	-0.0232723	0.150742	0.386421	0.516595	-0.0383417	0.11217	0.299264	0.326022
TCGA-86-8075	0.460512	0.307717	0.292938	0.540831	0.459545	0.187591	0.117144	0.364959	0.0872989	0.304663	0.363983	-0.314453	0.314832	0.261351	-0.340253	0.107396	-0.397595	0.252528	-0.255043	0.482153	-0.186235	-0.241546	0.0632746	0.413985	0.0739974	0.29536	-0.351388	-0.349879	-0.181238	0.333398	-0.231056	0.417443	0.210097	0.383855	-0.0939803	0.18243	0.378445	0.0476373	-0.0153723	-0.22796	0.328009	0.444919	0.395676	0.490937	0.0943759	0.362688	0.303794	0.188572	0.273888
TCGA-78-8660	0.471421	0.20241	0.386343	0.380113	0.433629	0.484892	0.02819	-0.00865103	0.119548	-0.325845	0.128184	-0.0842954	-0.0859286	0.0324314	0.136944	0.110851	0.101521	0.0456806	-0.253856	0.0810955	-0.00969599	-0.349681	0.298915	0.191434	0.0978448	-0.0399131	-0.0692867	-0.157705	-0.0460197	0.0626617	0.0561935	-0.0019006	0.0455367	-0.0816687	0.167074	-0.00667905	-0.131029	0.111268	0.120015	0.110019	0.0565481	-0.158083	-0.0204412	0.0811867	0.246929	-0.0373877	-0.0898899	0.0843078	0.279854
TCGA-91-6840	0.37697	0.189373	0.329399	0.361489	0.30412	0.122505	0.0418902	0.175912	0.30818	0.277085	0.240373	-0.128892	0.164207	0.128227	-0.179689	-0.165996	-0.102184	-0.0717238	0.0354914	0.206877	0.27431	-0.0879329	-0.0662559	0.274224	-0.131067	-0.00960461	0.00618604	0.0444159	-0.311374	-0.0378231	0.0703948	0.0630459	-0.024891	0.0520105	-0.467305	-0.0129887	-0.0226026	-0.289649	0.077136	0.107079	0.0912502	0.151612	0.106364	0.163168	-0.432414	0.169521	0.0272607	-0.155357	-0.0793314
TCGA-44-2665	-0.320322	-0.0987334	-0.264098	-0.333631	-0.351143	-0.0595409	-0.259954	-0.0528574	0.146258	0.148427	0.102541	-0.283737	-0.00747616	-0.0932898	-0.361776	-0.056008	-0.389317	-0.00277883	-0.385495	-0.0611818	-0.070405	0.366641	-0.0228175	-0.264286	-0.139961	-0.194323	-0.284764	-0.39303	0.175362	0.235615	-0.149203	-0.31353	-0.177188	-0.0779693	-0.218256	-0.266902	-0.10771	0.0767733	-0.364767	-0.443709	-0.197152	-0.103968	-0.00261633	-0.0102882	-0.342939	-0.0283677	-0.221327	-0.0838294	-0.252864
TCGA-44-6775	-0.417777	-0.359179	-0.652412	-0.404332	-0.437894	-0.642007	-0.496572	-0.314672	-0.453188	-0.462797	-0.436957	-0.498277	-0.389677	-0.348263	-0.47125	-0.3924	-0.532832	-0.486524	-0.317005	-0.378071	-0.130511	-0.129904	-0.62626	-0.683469	-0.559559	-0.423668	-0.285531	-0.337958	-0.362568	-0.370154	-0.547757	-0.397335	-0.430778	-0.397012	-0.464785	-0.405104	-0.369444	-0.392725	-0.717484	-0.571875	-0.330728	-0.390336	-0.379781	-0.495807	-0.754393	-0.300729	-0.374124	-0.451546	-0.563863
TCGA-75-7025	-0.632599	-0.601269	-0.550421	-0.68747	-0.759668	-0.609079	-0.501661	-0.434586	-0.506259	-0.585978	-0.553714	0.260535	-0.526651	-0.502909	0.00778581	-0.460055	0.083234	-0.609752	0.225705	-0.391843	0.0412716	0.235337	-0.697606	-0.445079	-0.569635	-0.437126	0.0201673	0.23577	-0.378602	-0.288962	-0.143596	-0.349243	-0.45041	-0.456104	-0.00975781	-0.352952	-0.286862	-0.0990018	-0.620401	-0.207103	-0.346653	-0.364538	-0.45992	-0.603744	-0.594028	-0.352773	-0.352877	-0.496479	-0.468323
TCGA-44-A479	-0.406958	-0.311238	-0.354738	-0.426004	-0.495524	-0.421636	-0.379652	-0.198729	-0.228276	0.0787499	-0.470917	-0.167992	-0.0426304	-0.19925	-0.161229	-0.0463589	-0.279272	-0.415374	-0.0733934	-0.307806	0.205667	-0.17929	-0.270465	-0.284031	-0.469328	-0.380887	-0.0968196	0.00730715	-0.41925	-0.254879	-0.391812	-0.242701	-0.277711	-0.330257	-0.444086	-0.230117	-0.202433	0.299692	-0.570404	-0.323629	-0.208771	-0.167846	-0.351243	-0.152844	-0.409094	-0.144244	-0.372706	-0.0878568	-0.399974
TCGA-78-7146	0.658938	0.570259	0.566875	0.635525	0.670939	0.31436	0.267696	0.122236	0.536985	0.509477	0.568886	-0.44997	0.428583	0.344306	-0.429877	0.592477	-0.360947	0.44477	-0.371226	0.205179	0.0649246	-0.462995	0.467458	0.200231	0.278206	0.144859	-0.0322714	-0.52282	-0.409134	0.268445	-0.241689	-0.0745857	0.0785593	0.137841	-0.246495	0.0799742	-0.0128481	-0.41141	0.379023	-0.262191	0.107361	0.0580385	0.0847583	0.42066	-0.148768	0.26212	0.113874	0.202866	0.17017
TCGA-91-8499	0.668596	0.516746	0.563517	0.668782	0.732145	0.486453	0.298928	0.22776	0.49179	0.557216	0.588115	-0.117185	0.202555	0.149301	-0.25742	0.312868	-0.116098	0.534209	0.168853	-0.0560073	0.167172	-0.237575	0.376126	0.0587631	0.32112	0.0203228	0.0211578	-0.099732	0.125685	0.131194	0.0195821	0.0322834	0.0460731	-0.0105741	0.0112587	-0.0578443	-0.0321115	-0.507679	0.547313	0.0909629	-0.1253	-0.0852885	0.110038	0.510049	0.56685	-0.332074	0.0589581	0.325832	-0.0115018
TCGA-55-6970	-0.22947	0.323035	0.237115	0.12089	0.0313799	-0.12905	0.216652	0.370009	0.423597	0.395657	0.0677468	0.071219	0.330881	0.296178	0.133072	0.559244	0.182529	0.59768	-0.0537794	0.511541	0.036701	0.377518	0.606323	0.134046	0.230642	0.271534	0.308682	0.214065	0.369842	0.259001	0.1277	0.40116	0.274532	0.247384	0.164958	0.228159	0.274003	0.400178	0.276117	0.35958	0.478571	0.406305	0.296563	0.438509	0.339761	0.185681	0.374913	0.498839	0.122015
TCGA-05-4420	0.116105	0.297358	-0.063138	0.206638	0.348282	0.220687	0.0125405	0.0146189	-0.0897178	0.305739	-0.0298206	-0.00656195	0.00642415	0.0928952	-0.0505736	0.246192	-0.15375	0.204933	-0.208002	-0.233743	0.22089	-0.395323	0.0222007	-0.417562	0.266068	-0.195056	-0.0359463	-0.130414	-0.0442967	-0.178232	0.065612	-0.222	-0.235232	-0.168048	0.0658443	-0.0400845	-0.185278	-0.0384023	0.2303	-0.206727	-0.334667	-0.166734	-0.208054	0.457732	-0.00138354	-0.281102	-0.25538	-0.0118214	-0.0396944
TCGA-86-7701	0.0775257	0.137439	-0.340456	0.106679	0.11955	-0.212531	-0.243363	0.00853548	0.229107	0.109581	-0.32577	-0.182038	-0.0889622	0.0343848	-0.253335	0.408128	-0.172902	-0.116031	-0.119155	-0.0180694	0.0336037	-0.28188	-0.1142	-0.087491	-0.276551	-0.101877	-0.0266273	0.0355374	-0.012927	-0.172216	0.00300115	-0.0983712	-0.026346	-0.0564976	-0.129483	-0.0675716	-0.0769029	0.158054	-0.210027	0.0799813	0.125506	0.103165	-0.0954413	0.167919	-0.288696	-0.279714	-0.256838	0.0335632	-0.36353
TCGA-NJ-A55R	-0.73463	-0.55935	-0.680079	-0.637103	-0.753191	-0.531726	-0.275934	-0.452421	-0.517044	-0.599302	-0.624441	0.144174	-0.560406	-0.419461	0.136317	-0.239095	0.207873	-0.499463	0.103538	-0.527035	0.359927	-0.109805	-0.316967	-0.423309	-0.443105	-0.596189	0.0784702	0.26019	-0.016446	-0.512002	-0.00792136	-0.599294	-0.517485	-0.635752	-0.0733849	-0.470984	-0.534176	-0.118357	-0.476497	0.0537463	-0.323652	-0.552724	-0.585299	-0.26512	-0.112865	-0.521266	-0.535074	-0.432653	-0.636231
TCGA-05-4397	0.659025	0.437151	0.422656	0.639431	0.702219	0.566446	0.463114	0.229966	0.247396	0.371561	0.435519	-0.129694	0.123242	0.293636	-0.320593	0.301067	-0.0993118	0.600965	0.0399805	-0.218525	0.0430157	-0.109333	0.0787584	-0.0740976	0.351628	-0.167222	0.0308383	-0.374273	-0.426425	0.112804	0.0508516	-0.0836497	-0.254679	-0.14961	0.00626071	-0.119299	-0.149814	-0.176676	0.290597	-0.0519984	-0.0527809	-0.100752	-0.205725	0.487688	0.577101	0.180346	-0.19548	0.366385	-0.161476
TCGA-53-7626	-0.386257	0.0694918	-0.155888	-0.363753	-0.34703	-0.184047	-0.0976618	0.0844115	-0.128594	-0.25647	-0.151357	-0.19861	0.209142	0.0783173	-0.0208546	-0.133396	-0.194756	-0.240686	-0.280473	0.439423	0.103624	0.00178937	-0.508853	0.218634	-0.330234	0.400925	-0.209383	-0.29917	0.0542803	0.0526838	-0.197893	0.397648	0.233105	0.349165	-0.172481	0.261477	0.392101	0.106763	-0.0786305	0.0624031	0.259553	0.299867	0.328841	-0.227116	-0.265279	0.167684	0.366697	-0.0171986	0.261157
TCGA-95-7944	0.113912	0.118869	0.00234893	0.0737005	0.177632	-0.184874	-0.374146	-0.0452335	-0.0677837	-0.139594	-0.0692832	-0.0831148	-0.163023	-0.25945	-0.269666	-0.230816	-0.0552212	0.310359	-0.150777	-0.00202641	0.297794	-0.344377	0.209177	-0.431684	0.0595359	-0.204969	-0.16128	-0.0706035	-0.430934	-0.264623	0.00084695	-0.215013	-0.55534	-0.241279	-0.0460001	-0.357629	-0.302253	0.173025	-0.00601546	-0.490162	-0.316685	-0.34904	-0.41286	-0.219907	0.450613	-0.0311093	-0.353366	-0.221434	-0.166439
TCGA-44-2656	-0.467073	-0.478055	-0.671481	-0.508312	-0.647818	-0.752453	-0.530215	-0.499231	-0.430703	-0.493188	-0.606612	-0.58044	-0.385503	-0.491811	-0.558571	-0.476659	-0.55352	-0.409423	-0.46568	-0.442406	0.163146	-0.369624	-0.574829	-0.640139	-0.579276	-0.50114	-0.440632	-0.401507	-0.329006	-0.486759	-0.637737	-0.439981	-0.456365	-0.474102	-0.527243	-0.506787	-0.450111	-0.476577	-0.654216	-0.5126	-0.465815	-0.487378	-0.429242	-0.582828	-0.494465	-0.418565	-0.404575	-0.295425	-0.578229
TCGA-73-A9RS	0.451305	0.299542	0.485629	0.441576	0.505459	0.349729	0.299494	-0.0674347	0.458296	0.326648	0.468374	-0.205359	0.197657	0.0113342	-0.408335	0.38514	-0.174366	0.463619	-0.320614	-0.183809	0.0709436	-0.226196	0.590332	-0.248155	0.257361	-0.111076	-0.235422	-0.304903	-0.0235395	0.228363	0.0619086	-0.197763	-0.225051	-0.333925	-0.0258649	0.0121871	-0.304073	-0.24202	0.474651	-0.18037	-0.167348	-0.212041	-0.269132	0.0232671	0.59511	-0.133649	-0.127699	0.0610923	-0.165191
TCGA-44-7667	0.649426	0.511325	0.637701	0.666801	0.807667	0.547214	0.582001	0.355855	0.621471	0.650899	0.490743	-0.490695	0.224991	0.422755	-0.389385	0.495203	-0.412836	0.619965	-0.366316	0.00857149	0.236352	-0.473531	0.641745	0.287206	0.432963	0.177621	-0.286272	-0.467641	-0.216891	0.00622517	0.169821	0.127906	0.110471	0.0488695	-0.360128	0.217067	0.106031	-0.532403	0.622397	-0.242604	0.256184	0.239342	0.197516	0.00394143	0.421137	-0.107532	-0.0214335	0.381142	0.111712
TCGA-NJ-A55O	-0.534904	-0.555939	-0.585261	-0.61724	-0.670756	-0.539528	-0.397463	-0.256622	-0.476713	-0.497981	-0.566679	0.0893498	-0.417383	-0.283982	0.139904	-0.248204	0.14732	-0.345757	0.0983337	-0.210657	0.0966861	-0.225314	-0.401382	-0.194849	-0.424021	-0.294156	-0.0709765	0.524604	0.228759	-0.332667	0.166345	-0.18729	-0.191574	-0.27972	0.0159556	-0.0331849	-0.32958	0.33638	-0.541439	0.254733	0.0999226	-0.309346	-0.337175	-0.202185	-0.28501	-0.0787972	-0.237629	-0.219004	-0.346985
TCGA-55-8301	0.329403	0.00903276	-0.0675337	0.102913	0.270243	0.0745804	0.0327086	0.0349188	-0.066188	-0.475075	-0.197255	-0.425623	-0.311053	-0.0310313	-0.138161	-0.0324809	-0.376259	-0.273025	-0.207495	0.13678	0.193869	-0.0251735	0.227848	-0.121742	-0.0702433	-0.0932855	-0.294617	-0.0854917	-0.019766	-0.126635	0.135736	0.120489	-0.0254033	0.0155095	-0.395772	-0.163199	0.0872386	-0.141794	0.171738	-0.0109976	0.111383	0.0369995	-0.139381	-0.259747	-0.0622371	0.121549	-0.229007	-0.0200133	0.0384766
TCGA-05-4415	0.681852	0.547091	0.632685	0.727988	0.704233	0.474169	0.517545	0.19394	0.640249	0.58808	0.681798	-0.357065	0.473811	0.3772	-0.41476	0.788393	-0.314915	0.561759	-0.155882	0.330131	0.130216	-0.134439	0.730349	0.170314	0.483585	0.237612	-0.387862	-0.464829	0.0321371	0.144056	0.0420676	0.144476	0.137438	0.224284	-0.0996216	0.19406	0.162446	-0.206846	0.53075	-0.192015	0.167422	0.154417	0.16109	0.0904953	0.495636	0.134318	0.158917	0.582197	-0.109928
TCGA-91-6835	0.475257	0.351341	0.284198	0.43451	0.44375	0.162951	0.336984	0.464321	0.132781	0.146108	0.328835	-0.326856	0.338138	0.276713	-0.178873	0.445481	-0.398471	0.0953893	-0.309262	0.4578	-0.203636	-0.229858	0.10193	0.494827	0.00247385	0.409942	-0.469742	-0.362226	-0.141486	0.273259	-0.215524	0.418051	0.361187	0.444537	-0.224862	0.238697	0.349464	0.068787	-0.153942	0.212887	0.350929	0.348627	0.399659	0.065693	-0.280719	0.283661	0.406535	-0.0782981	0.244019
TCGA-55-7725	-0.290583	-0.310283	-0.0399141	-0.195243	-0.437645	-0.409098	-0.233091	-0.234836	0.266048	0.0586143	-0.147279	0.0992272	-0.0410849	-0.133229	-0.00310632	-0.205898	0.0511066	-0.0433581	-0.0213956	-0.210739	0.109421	-0.149433	-0.0514131	-0.522363	-0.312679	-0.24821	-0.161147	0.236478	0.165613	-0.318219	-0.0235419	-0.183234	-0.276621	-0.296919	-0.0299563	-0.305057	-0.262181	-0.150558	-0.153047	0.165174	-0.298973	-0.107602	-0.216399	-0.166357	-0.457623	-0.203964	-0.158585	0.0682257	-0.389399
TCGA-55-8506	0.206668	0.111481	0.0965735	-0.0498122	0.26153	0.374398	0.0975616	0.110243	-0.126736	0.118732	0.197576	-0.372427	0.159427	0.109096	-0.1164	-0.445464	-0.320963	0.0599761	-0.302334	0.149505	0.0729857	-0.0767492	-0.152045	0.349178	0.278745	0.40102	-0.12261	-0.418793	-0.156994	0.0179839	-0.0947397	0.23564	0.396473	0.333473	-0.218056	0.270614	0.20167	-0.276777	0.235435	0.190891	0.171203	0.196173	0.234574	0.380114	0.197783	0.159257	0.234621	0.192691	0.446513
TCGA-50-5931	0.519949	0.520837	0.649234	0.582867	0.663677	0.450477	0.487668	0.368545	0.556914	0.509698	0.500914	-0.161894	0.395383	0.312065	-0.415468	0.480908	-0.161143	0.514127	-0.213907	0.141919	0.0760922	-0.440958	0.514638	0.168405	0.248768	0.166393	-0.17777	-0.570108	-0.299231	0.351623	0.087866	0.106391	0.276589	0.00259834	-0.179676	0.102547	0.153244	-0.531611	0.505797	-0.356468	0.166789	0.156562	0.182445	-0.0543866	0.29326	-0.11775	0.184173	0.243702	-0.0275749
TCGA-44-5645	-0.517717	-0.596987	-0.674587	-0.493811	-0.64601	-0.700153	-0.438357	-0.50639	-0.457786	-0.567556	-0.467462	-0.377348	-0.442228	-0.53283	-0.490414	-0.464876	-0.440067	-0.616827	-0.387911	-0.513915	0.0415922	-0.320674	-0.578192	-0.638096	-0.630278	-0.514203	-0.392978	-0.266933	-0.281882	-0.463528	-0.605149	-0.47839	-0.50202	-0.519065	-0.52633	-0.518447	-0.505112	-0.445232	-0.714252	-0.523545	-0.428716	-0.499418	-0.520799	-0.586258	-0.835197	-0.313663	-0.485672	-0.486601	-0.546768
TCGA-55-A494	0.22675	-0.0410063	0.15226	0.181002	-0.0334471	0.197618	0.0212206	-0.0693811	0.35208	-0.0257597	-0.225135	-0.310389	-0.0273029	0.0107716	-0.240394	0.0462086	-0.338958	-0.143746	-0.270077	-0.271043	-0.154619	-0.399306	0.133325	0.156337	0.0374262	-0.0790431	-0.215313	-0.15077	-0.342408	-0.0307566	-0.268049	-0.177302	0.00652144	-0.154834	-0.325851	0.0416169	-0.163447	-0.436833	0.0749137	-0.122654	0.334279	-0.0937722	-0.115385	0.0663641	-0.188947	0.0503101	-0.0386134	-0.168293	-0.0367441
TCGA-50-5930	-0.134559	-0.206587	-0.587558	-0.265232	-0.37159	-0.547087	-0.300201	-0.149805	-0.46819	-0.35635	-0.446446	0.465722	-0.280139	-0.294907	0.0734543	-0.406891	0.482571	-0.4234	0.311273	0.13365	0.321482	-0.0897657	-0.467185	0.0466853	-0.465209	-0.182424	0.375288	0.167005	0.0281902	-0.215148	0.328524	-0.17093	-0.0886519	-0.0565456	0.0411693	-0.113453	-0.10573	0.434139	-0.49528	-0.148627	-0.185714	0.044839	-0.0235127	0.167596	-0.474447	-0.441227	-0.0690881	-0.0982958	-0.167778
TCGA-38-4627	-0.531281	-0.0776783	-0.37843	-0.449989	-0.345066	-0.164606	-0.153391	0.200407	-0.238148	0.15991	-0.0495175	0.424586	0.0802853	0.140774	0.227282	-0.175263	0.417467	-0.422604	0.427061	0.318665	0.300267	0.563742	-0.117276	0.0822277	0.0395216	0.360888	0.385996	-0.128555	0.203117	0.317153	0.408003	0.243924	0.13539	0.394085	0.270964	0.158309	0.343418	0.50638	-0.0886704	0.360878	0.0536737	0.311932	0.370084	0.315397	-0.153782	0.142266	0.229706	0.0537366	0.194602
TCGA-67-4679	-0.566161	-0.542976	-0.521933	-0.506764	-0.498553	-0.37915	-0.266264	-0.149967	-0.385061	-0.409775	-0.3882	0.222852	-0.415437	-0.339979	0.296047	-0.467561	0.114913	-0.0703036	0.0759096	0.0345111	0.199223	0.134015	-0.358967	-0.356911	-0.374598	-0.0916075	0.0518016	0.159119	-0.0814218	-0.38991	-0.0828916	-0.0524778	-0.154742	-0.184687	-0.160763	-0.0217803	-0.123598	0.212082	-0.333406	0.137702	-0.145384	-0.171431	-0.202285	-0.407445	-0.376865	-0.130569	-0.143479	-0.0929624	-0.207146
TCGA-55-7903	0.410349	0.146087	0.334373	0.284911	0.169402	0.168111	0.332938	0.00998676	0.330244	-0.13651	0.111281	-0.453673	0.183016	0.0643454	-0.232499	0.200945	-0.41872	0.0395819	-0.518067	-0.00576469	-0.176674	-0.127268	0.17109	-0.00250581	0.125064	0.0477866	-0.462978	-0.128812	-0.362721	-0.127339	-0.370624	0.0287774	0.0793939	0.0548963	-0.437205	-0.0549888	-0.123081	-0.402987	0.106053	-0.501012	-0.155829	-0.234605	-0.0986891	-0.251165	-0.149019	0.302684	0.022954	0.0216612	0.00832536
TCGA-55-8619	-0.696831	-0.574809	-0.707539	-0.771543	-0.76579	-0.60002	-0.453061	-0.34624	-0.672863	-0.654562	-0.657547	0.369836	-0.525613	-0.43758	0.499693	-0.58667	0.348046	-0.528507	0.33852	-0.0405096	0.344812	-0.0703301	-0.727679	-0.256523	-0.596058	-0.168638	0.356881	0.628844	0.221524	-0.474431	-0.0192685	-0.12218	-0.309226	-0.215269	-0.092213	-0.0770774	-0.185908	0.554898	-0.700431	0.199555	0.124912	-0.314866	-0.103017	-0.513	-0.528481	-0.149692	-0.0796887	-0.490231	-0.294952
TCGA-05-5428	0.232034	0.182657	-0.00943987	0.391845	0.314932	0.274994	-0.389505	-0.152551	0.106235	0.174128	0.227328	0.209459	-0.125673	0.0741384	-0.104997	0.0095084	0.429545	0.0993406	0.0751946	-0.351266	0.229654	0.0653361	-0.090796	-0.520923	0.349401	-0.470979	0.323608	-0.406633	0.332906	-0.0586579	0.158593	-0.507853	-0.27939	-0.308484	0.177918	-0.297905	-0.491827	-0.32449	0.280757	-0.0164054	-0.560151	-0.486165	-0.379411	-0.0907426	0.175638	-0.0821099	-0.51001	0.252267	-0.158376
TCGA-55-7724	-0.178633	0.0986613	-0.373107	-0.0879384	-0.148208	-0.535215	-0.0976403	0.102955	-0.0946235	-0.193818	-0.0865824	0.52742	0.0193555	0.186843	0.133022	-0.193334	0.526153	-0.296014	0.53066	0.069671	0.296376	0.0555191	-0.410698	-0.351972	-0.347896	0.0477927	0.462144	0.321036	0.357608	0.0991908	0.121384	0.0876991	-0.0661517	0.0786878	-0.0824574	-0.0497554	0.220459	0.316875	-0.415121	0.199134	-0.0686917	0.0842162	0.229227	-0.289019	-0.351899	-0.230924	0.0652319	-0.226208	-0.103045
TCGA-97-7938	-0.460462	-0.202406	0.160666	-0.278202	-0.49682	-0.424852	0.00137182	0.0182695	0.129501	0.00943584	0.00126551	0.0613546	0.322371	0.0565948	0.0263368	0.100758	0.0968338	-0.0153969	-0.00355267	0.0781871	0.0604416	0.29499	0.123971	-0.0493581	-0.183221	0.26364	-0.0223657	0.123132	0.00854565	0.013852	-0.079963	0.244956	0.235446	0.210023	0.143193	0.249311	0.240191	0.182159	-0.0893559	0.0908439	0.12534	0.200205	0.227748	0.00797197	-0.425228	-0.203036	0.343475	0.0585481	0.104407
TCGA-50-6590	0.55243	0.517281	0.20037	0.565265	0.642795	0.0778103	0.295203	0.25121	0.366415	0.351475	0.277789	-0.488832	0.15554	0.207473	-0.41281	-0.213706	-0.450062	0.286796	-0.302076	0.287065	0.189492	-0.570342	0.362915	0.200961	0.302826	0.343225	-0.343023	-0.519545	-0.410118	0.0582109	-0.126938	0.218222	-0.116746	0.280158	-0.474138	0.0565623	0.301953	-0.173789	0.349536	-0.422524	0.0428948	0.126727	0.260384	0.0908856	-7.81634e-05	0.159299	0.227032	-0.0694158	0.141973
TCGA-69-8255	0.469659	0.0781505	0.40704	0.496378	0.565369	0.219528	0.0404206	-0.12966	0.0734945	0.00372273	-0.0337639	0.325343	-0.25397	-0.133823	-0.0608412	0.042085	0.326151	0.552543	0.540162	-0.456417	0.126002	0.104555	0.497662	-0.536846	0.230998	-0.46303	0.283523	0.250347	0.0706198	-0.217486	-0.0908093	-0.309008	-0.374651	-0.464448	0.145338	-0.229127	-0.442177	0.394774	0.29566	0.257835	-0.546486	-0.439428	-0.446876	-0.165816	0.694325	-0.12437	-0.397166	0.478577	-0.341555
TCGA-73-7498	-0.555709	-0.519728	-0.194467	-0.611442	-0.669702	-0.418138	-0.0385121	-0.121395	-0.159047	-0.231709	-0.442425	-0.00176415	-0.17191	-0.231398	0.215673	-0.0881298	-0.0803621	-0.120747	-0.109998	-0.147242	-0.11197	0.106761	-0.152493	0.30915	-0.311351	-0.00133128	-0.222322	0.135245	0.0358788	-0.465886	-0.176155	-0.0226035	0.162066	-0.168435	0.18513	0.165086	0.0253202	0.00279146	-0.0458991	-0.0947683	0.0527106	-0.0402409	0.00750094	0.105489	-0.191016	-0.0562128	0.00223258	-0.388161	-0.190794
TCGA-78-7148	-0.059791	0.29902	0.107733	0.305137	0.397814	0.234024	0.0435474	0.0024059	0.160611	-0.195646	0.285818	0.458883	0.0862056	0.219022	0.18263	0.345021	0.472783	0.321197	0.477725	0.0997283	0.320101	-0.201279	0.350161	0.110564	0.239484	0.168399	0.396318	0.0561024	0.0742392	0.160512	0.262295	0.113986	0.0588783	0.0828684	0.44753	0.0488203	0.109304	0.412337	-0.224343	0.246288	0.034969	0.363848	0.174716	0.348854	0.30693	-0.00183609	0.0302552	0.248827	0.12461
TCGA-95-A4VN	0.306363	0.448015	0.398899	0.554259	0.567863	0.422157	0.0788792	0.325134	0.319091	0.0228884	0.214139	-0.318385	0.29517	0.249799	-0.0653265	0.385962	-0.247511	-0.046327	-0.328487	0.405046	-0.0424329	-0.488168	0.205584	0.219114	0.28875	0.329503	-0.174009	-0.105572	-0.271813	0.321985	-0.170696	0.26555	0.178878	0.231448	-0.132939	0.180416	0.270873	0.0862723	0.203444	-0.108698	0.141591	0.0501617	0.157437	-0.288762	0.098695	0.376891	0.363485	0.00305048	0.272115
TCGA-78-7152	-0.147467	0.0725523	0.23021	0.0466777	-0.00663375	0.0382677	0.321828	0.289682	0.304454	0.20076	0.281658	0.00408065	0.309902	0.126968	0.181343	0.236629	0.0854413	0.549983	-0.119038	0.0527669	0.331964	0.397474	0.670024	0.260671	0.357789	0.45276	-4.20299e-05	-0.0134177	0.330529	0.292024	0.221341	0.364755	0.268215	0.355835	0.211448	0.308556	0.246962	0.172075	0.437964	0.361865	0.472429	0.380215	0.338562	0.179645	0.508232	0.255379	0.203972	0.138234	0.311613
TCGA-MP-A4TD	-0.422167	-0.49322	-0.548679	-0.673381	-0.635696	-0.200341	-0.386085	-0.256447	-0.598677	-0.343817	-0.554778	0.419617	-0.539707	-0.396275	0.353171	-0.496637	0.384647	-0.503826	0.354114	-0.352932	0.18083	0.22528	-0.493686	-0.272794	-0.409482	-0.436402	0.173151	0.241139	-0.0972261	-0.399193	0.131335	-0.397135	-0.357873	-0.440898	0.294258	-0.286601	-0.311414	0.185944	-0.361522	-0.360466	-0.142668	-0.315846	-0.452553	-0.519798	-0.277816	-0.391577	-0.292911	-0.178152	-0.172085
TCGA-55-7914	-0.0933874	-0.0691197	0.189413	-0.233333	-0.371828	0.00161665	0.0215673	-0.233019	0.174653	0.313578	-0.0462192	-0.0829468	0.210303	-0.0899822	-0.0105712	0.552512	-0.00584403	-0.0441833	-0.139629	-0.188567	-0.0714311	-0.0831627	0.391955	-0.0596753	0.091681	-0.0621753	-0.14159	0.00838379	-0.0380163	-0.259506	-0.371334	-0.149114	-0.301195	-0.260783	-0.242455	-0.13361	-0.24592	-0.195026	0.483141	-0.0982837	-0.0477088	-0.159101	-0.180088	0.0254	0.0562212	0.0781553	-0.184963	0.327097	-0.161352
TCGA-44-A47A	0.250919	0.0033379	0.20947	-0.158501	0.20244	0.445623	0.220822	-0.179145	0.180333	-0.0377604	0.233188	-0.177944	-0.0455511	-0.0344334	0.24506	0.137698	-0.148219	0.246035	-0.188915	-0.0891032	-0.0595303	0.0836467	0.429933	0.0357851	0.30865	-0.00313435	-0.128962	0.318104	0.176094	0.23897	-0.0780406	-0.0619032	-0.0762538	-0.220702	-0.173551	0.022007	-0.0734402	-0.308682	0.300031	0.0670903	0.158381	-0.0708774	-0.362021	0.12386	0.503499	0.171025	-0.0763961	0.259702	-0.0727086
TCGA-97-A4M3	-0.519432	-0.393168	0.0775741	-0.443443	-0.570177	-0.111277	0.0700759	-0.204624	-0.179533	-0.159605	-0.261521	-0.015232	0.000472936	-0.223217	0.109944	-0.185631	0.0240258	0.0393811	-0.0725084	0.00664794	0.136452	0.0196188	0.238642	0.320928	-0.128935	-0.0160011	-0.149629	-0.204486	0.159431	-0.20836	0.174861	-0.310914	-0.0344865	-0.239228	0.157746	0.0471694	-0.234642	0.0583541	-0.081855	0.279264	-0.00992932	-0.0711206	-0.215704	-0.0141137	-0.0153409	-0.120788	-0.0386512	-0.00690321	0.129691
TCGA-67-3773	-0.52094	-0.389019	-0.325822	-0.429494	-0.363038	-0.105813	-0.427182	-0.295721	-0.164106	-0.169389	-0.0978144	0.28667	-0.240832	-0.142703	0.11783	-0.375383	0.241672	-0.425224	0.170241	-0.41174	0.187425	0.230844	-0.445327	-0.535925	-0.0810386	-0.405615	-0.0430583	-0.0822905	-0.0706116	-0.0914297	0.282154	-0.363259	-0.322001	-0.260776	0.135252	-0.255315	-0.225802	0.306915	0.105015	0.227904	-0.485565	-0.328182	-0.270879	-0.246063	0.0141064	-0.0451045	-0.367269	-0.020563	0.029104
TCGA-50-6593	0.405185	0.171112	-0.0479864	0.304097	0.421856	0.266401	0.209822	0.40604	-0.301058	-0.24511	0.223148	0.220137	0.15544	0.401881	0.20221	0.182506	0.188948	0.31538	0.00933658	0.203931	0.0655381	0.420754	0.180581	0.340222	0.239874	0.290557	-0.0351649	-0.122118	-0.0572583	-0.0294579	0.143096	0.0804621	0.465065	0.3267	0.342428	0.312041	0.294354	0.178833	0.204203	0.399783	0.198468	0.122984	0.318269	0.043574	0.132706	0.180887	0.409823	0.0280895	0.329599
TCGA-73-4659	-0.0335613	0.318991	-0.121693	0.163724	0.206855	0.398203	0.194172	0.414913	0.222304	0.220844	-0.0483416	0.111274	0.164028	0.424068	0.363981	0.0822825	0.128876	0.357534	-0.0303445	0.0981767	0.129652	0.210405	0.407843	0.285827	0.342742	0.173382	0.162702	0.0437786	0.307616	0.200593	0.226379	0.0750082	0.27926	0.134993	0.305368	0.415698	0.216269	0.507603	0.305931	0.405661	0.0742694	0.371017	0.286641	0.449298	0.550203	-0.0750667	0.144647	0.356095	0.300347
TCGA-38-4630	0.340209	0.385593	0.570695	0.227974	0.503488	0.444894	0.384248	0.217136	0.407312	0.469632	0.365865	-0.328485	0.225752	0.182325	-0.514323	0.29014	-0.358168	0.374304	-0.25324	0.0926801	0.0327542	-0.657187	0.551934	0.0737493	0.158478	0.0666702	-0.493101	-0.332592	-0.515675	-0.0350852	-0.129648	0.0228987	-0.0884049	-0.00671861	-0.269031	-0.0348487	-0.130457	-0.684924	0.377728	-0.428576	-0.0544691	0.167105	-0.0531941	0.178843	0.351812	-0.0750585	-0.050572	0.110954	-0.0714166
TCGA-78-7540	-0.549774	-0.488926	-0.480209	-0.595383	-0.674139	-0.373282	-0.437229	-0.27539	-0.368021	-0.345234	-0.484862	0.40569	-0.10094	-0.201616	0.196651	-0.577925	0.426459	-0.548294	0.596648	-0.182311	0.290021	-0.126543	-0.549224	-0.106726	-0.313399	-0.100229	0.472419	0.509862	0.20357	-0.319705	0.155779	-0.0610893	-0.291786	-0.045916	0.00870237	-0.115441	-0.119965	0.305876	-0.502946	0.0147245	-0.0310723	-0.0756037	0.0233282	0.0331819	-0.474778	-0.138927	0.00955767	-0.426818	-0.129004
TCGA-J2-A4AD	-0.00964784	-0.0417244	-0.162794	-0.213971	-0.347363	-0.380014	-0.293122	-0.294492	-0.312003	-0.139957	-0.258043	0.289439	-0.202058	-0.165342	-0.136576	0.0445154	0.368301	-0.267882	0.160742	-0.354734	0.122876	-0.28853	-0.28078	-0.307968	-0.272725	-0.394565	0.24425	-0.0899981	-0.321027	0.0451221	-0.215391	-0.281301	-0.225943	-0.319266	0.212019	-0.406741	-0.236891	-0.535808	-0.38413	-0.457403	-0.211666	-0.343681	-0.322029	-0.223329	-0.391983	-0.185661	-0.339333	-0.367263	-0.129188
TCGA-44-6778	0.151788	0.326986	0.182052	0.191633	0.235112	-0.142236	0.267144	0.269541	0.18083	-0.0464525	-0.0401823	-0.239768	0.1596	0.203812	-0.143101	0.168972	-0.229787	0.0363087	-0.284735	0.174441	0.256277	-0.212182	-0.129062	-0.0111626	-0.2676	0.166686	-0.0399879	-0.112272	0.157613	0.03241	-0.268018	0.193067	0.0736746	0.139238	-0.192395	0.0878744	0.149692	0.218235	0.011056	0.107334	0.247056	0.0814831	0.199837	-0.243149	-0.332397	-0.0574867	0.141015	0.132274	-0.105453
TCGA-38-A44F	-0.57778	-0.527599	-0.513785	-0.617777	-0.636695	-0.420847	-0.547295	-0.425912	-0.532102	-0.513475	-0.442967	0.525644	-0.456462	-0.454478	0.445417	-0.638224	0.517377	-0.660763	0.451623	-0.282577	0.0846986	0.0556894	-0.639576	-0.317133	-0.498669	-0.407973	0.339607	0.532546	0.223444	0.0301824	0.213105	-0.383394	-0.463283	-0.382568	0.158284	-0.407019	-0.324029	0.550473	-0.602957	0.182503	-0.195637	-0.386703	-0.378861	-0.577446	-0.490479	-0.133638	-0.287336	-0.435851	-0.275538
TCGA-50-6592	0.457931	0.469081	0.429405	0.488595	0.498137	0.217373	0.119565	0.172306	0.384604	0.239951	0.402801	0.133957	0.306359	0.195945	0.011652	0.196159	0.312051	0.272623	0.305432	0.300624	0.125677	-0.198105	0.164893	0.134614	0.0792954	0.178832	0.17428	-0.119894	-0.236303	0.322176	-0.0561283	0.10438	-0.0390426	0.208432	0.0192264	0.0654915	0.181984	0.0124193	0.152048	-0.155775	0.109079	0.061132	0.189319	0.202387	0.052276	0.112509	0.12906	0.0924476	0.226797
TCGA-95-8494	0.632112	0.463135	0.460649	0.579763	0.637367	0.493289	0.053069	0.18042	0.237075	0.0766871	0.381954	-0.288833	0.334613	0.258388	-0.181977	0.223332	-0.268236	0.414322	-0.296592	-0.0151193	-0.0602622	-0.325442	0.356525	-0.0399954	0.365824	0.0808835	-0.378649	-0.276963	-0.227436	0.327775	-0.0854131	0.114521	0.184994	0.162249	0.0248086	-0.00532051	0.105428	-0.440683	0.343962	-0.109092	0.0748789	-0.0288065	-0.0601823	0.044994	0.336314	0.261249	0.123619	-0.105622	0.228249
TCGA-50-5055	-0.361171	-0.0764743	-0.177516	-0.164275	0.0508291	-0.103596	-0.384984	-0.0707648	-0.0562912	-0.0913676	-0.0589849	0.44852	-0.125173	-0.0295066	0.318995	-0.345046	0.404842	-0.494215	0.387966	-0.0174304	0.227833	0.285089	-0.433553	-0.35813	-0.0179244	-0.0536388	0.300758	0.0400164	-0.219879	0.276351	0.375747	-0.0770423	-0.161992	-0.0152419	0.29865	-0.112942	0.00199532	0.451904	0.0385838	0.39111	-0.190568	-0.0013092	-0.0168979	-0.0858944	-0.397878	0.335746	-0.108981	-0.140511	0.0070077
TCGA-75-5147	0.399737	0.25763	0.200237	0.538328	0.689586	0.36906	-0.130816	0.0667081	0.133117	0.222742	0.322479	0.413344	-0.0166469	0.0683917	0.172287	0.256557	0.374076	0.451576	0.397436	-0.233981	0.330349	0.461736	0.177394	-0.397459	0.280055	-0.412707	0.384932	0.191201	0.275263	0.107735	0.226873	-0.313482	-0.273633	-0.215377	0.161564	-0.298128	-0.340996	-0.0545688	0.0931244	0.100422	-0.415004	-0.272541	-0.281701	0.318029	0.0431967	0.128132	-0.38828	0.316391	-0.264243
TCGA-86-8278	-0.190137	-0.148458	0.057068	-0.300262	-0.242675	0.154439	0.216505	-0.0173817	-0.180062	-0.140068	0.151348	-0.365972	0.119794	-0.171527	-0.203026	0.0330405	-0.456015	0.212874	-0.338315	0.0469794	-0.0417173	-0.327103	0.138605	0.288581	-0.0115991	0.0859301	-0.416636	-0.450105	-0.323949	0.150719	-0.428127	0.0628311	0.147754	-0.00297817	-0.154348	0.0175358	-0.0508222	-0.0932301	-0.134144	-0.487704	0.0346482	0.176626	-0.0182081	0.473047	-0.297727	0.274362	0.118233	-0.0583325	-0.0837934
TCGA-05-4250	0.578275	0.508648	0.526975	0.66666	0.708054	0.583797	0.0323859	0.38328	0.546991	0.441747	0.482974	-0.322772	0.43428	0.409545	-0.0822711	0.383482	-0.349269	0.213277	-0.375327	0.349844	0.197071	-0.510573	0.568448	0.360926	0.51543	0.364241	-0.338182	-0.392411	-0.0553462	0.399746	0.112025	0.192938	0.244403	0.414716	0.170795	0.178785	0.250742	0.0899822	0.499606	0.0344334	0.233206	0.237024	0.407688	0.106712	0.301678	0.318332	0.333308	0.28271	0.409732
TCGA-4B-A93V	-0.45848	-0.380156	-0.267397	-0.369332	-0.0583909	0.241889	-0.189089	-0.477172	-0.228208	-0.453483	-0.307739	-0.219428	-0.519354	-0.467797	-0.214726	-0.455369	-0.0694561	0.113385	-0.243013	-0.458366	0.224364	-0.215848	-0.106718	-0.396434	-0.174199	-0.416779	-0.197921	-0.215721	-0.116622	-0.328767	-0.0522435	-0.416161	-0.385119	-0.465539	-0.00859359	-0.253981	-0.426677	-0.322579	-0.0543922	-0.248927	-0.529403	-0.397283	-0.50739	-0.509909	-0.146378	-0.397221	-0.484661	0.0458217	-0.096191
TCGA-86-7713	0.499538	0.32011	0.547483	0.501039	0.383809	0.4703	0.344402	0.0935426	0.523765	0.163261	0.315487	-0.305451	0.290603	0.155845	-0.125504	0.561801	-0.297157	0.60122	-0.309006	0.115758	-0.130414	-0.216686	0.602965	0.35189	0.373819	0.0839595	-0.31741	0.04987	0.176647	-0.199857	-0.289471	0.152619	0.213806	0.0689349	-0.0377577	0.400404	0.00468563	-0.239643	0.490249	0.0337875	0.253916	0.00588235	0.225227	0.503767	0.384223	0.290781	0.0945328	0.511903	0.171658
TCGA-55-6982	-0.166963	0.127452	-0.168819	-0.235493	-0.0653197	-0.359768	-0.193769	0.104402	-0.33893	-0.121954	-0.252074	-0.0998049	-0.00253168	0.0722804	0.140936	-0.243382	0.0255743	0.0076685	0.078568	-0.00876796	0.166752	0.1917	-0.0465499	-0.0419261	-0.0640722	0.108343	0.175077	-0.190175	-0.111031	0.360959	0.0955188	-0.0456437	-0.0695355	0.151662	0.0308605	-0.0741345	0.236942	0.299669	-0.399261	0.0381202	-0.0379503	0.211039	0.223074	0.279587	-0.225835	0.0910003	0.0831597	0.0282144	0.174884
TCGA-67-6217	-0.483924	-0.482147	-0.259458	-0.406278	-0.584171	-0.539645	0.143739	-0.253956	-0.270761	-0.202239	-0.19721	-0.0774302	-0.0377844	-0.286358	-0.0523777	0.14941	-0.241247	-0.320576	-0.229695	-0.329946	0.0833832	0.362073	0.154662	-0.280472	-0.312317	-0.266864	-0.130494	0.240018	-0.0894897	-0.370229	-0.0343396	-0.0211548	0.0620769	-0.170493	-0.152115	0.0194814	-0.00539607	-0.00196887	-0.0758403	-0.13465	0.0148589	-0.0973865	-0.172473	-0.25054	-0.370768	-0.089727	-0.110062	-0.125115	-0.196739
TCGA-44-6146	-0.636169	-0.578076	-0.638541	-0.635801	-0.678256	-0.685951	-0.528552	-0.504462	-0.493316	-0.556918	-0.586175	0.0489783	-0.361986	-0.481005	-0.337112	-0.429282	-0.0188192	-0.652064	0.213146	-0.395079	0.268908	-0.501007	-0.737111	-0.579466	-0.552362	-0.40697	0.0371697	0.148682	0.222898	-0.432247	-0.567383	-0.477849	-0.42421	-0.450438	-0.479187	-0.405447	-0.457498	-0.478963	-0.626417	-0.265699	-0.0999122	-0.380001	-0.443036	-0.520887	-0.567849	-0.34091	-0.321611	-0.494554	-0.593178
TCGA-49-4512	-0.522177	-0.569245	-0.61276	-0.689123	-0.663383	-0.634211	-0.47486	-0.458506	-0.507019	-0.544512	-0.615208	-0.108371	-0.51503	-0.417446	-0.0186788	-0.73198	-0.141224	-0.724509	-0.00932872	-0.530215	0.385089	0.0769045	-0.621339	-0.474825	-0.502373	-0.47465	-0.179585	-0.0504063	-0.0302418	-0.454147	0.355006	-0.517066	-0.536899	-0.460732	-0.23645	-0.432774	-0.322147	-0.248821	-0.380437	-0.266696	-0.563346	-0.40243	-0.483437	-0.628507	-0.5246	-0.456739	-0.378842	-0.39385	-0.194647
TCGA-64-5774	0.48888	0.441666	0.473286	0.570412	0.507447	0.456363	0.427942	0.0881767	0.507334	0.308174	0.326116	-0.142075	0.247611	0.208504	-0.23884	0.359498	-0.291447	0.225976	-0.230099	-0.00229309	0.149178	-0.440997	0.611639	0.291486	0.377371	0.0312452	-0.321234	-0.371345	-0.179167	0.0230772	0.101467	-0.0165223	-0.0176341	-0.0612857	0.00253636	0.130703	0.0175242	-0.238012	0.507327	-0.104281	0.0132709	0.19449	0.0260592	0.389657	0.490215	-0.0913049	-0.12691	0.195777	0.181681
TCGA-97-8177	-0.453097	-0.561955	-0.353402	-0.561551	-0.552693	-0.423027	-0.399543	-0.414527	-0.402842	-0.140688	-0.345399	0.348206	-0.404675	-0.339672	0.334976	-0.508819	0.29355	-0.319913	0.266441	-0.497203	0.136197	0.415617	-0.475368	-0.517227	-0.253448	-0.519305	0.221229	0.322571	0.31018	-0.0797361	0.382651	-0.452988	-0.333219	-0.387116	0.189144	-0.286512	-0.337201	0.38809	-0.178194	0.236128	-0.403387	-0.338159	-0.299566	-0.454604	-0.0393859	-0.164598	-0.45741	-0.116122	-0.101911
TCGA-78-8640	0.208643	0.140721	0.479444	0.148576	0.399761	0.497772	0.104897	-0.140698	0.288019	0.287726	-0.019147	-0.000139373	0.000675894	-0.132739	-0.0630067	-0.0638976	0.0774367	0.0230805	0.0943689	-0.066836	0.138797	-0.132103	0.50489	-0.012261	0.217787	-0.166054	0.149559	-0.0034306	-0.167019	-0.0982949	-0.177284	0.0929889	0.0707544	-0.0821692	-0.0946555	-0.0212332	-0.149196	-0.42553	0.324965	-0.32339	-0.164027	-0.216084	-0.169778	-0.237481	0.304715	-0.183627	-0.16697	0.0602216	-0.0141822
TCGA-95-7947	0.615718	0.370996	0.423471	0.611325	0.679155	0.3014	0.260081	0.31353	0.284016	0.407218	0.360606	-0.158246	0.336996	0.330882	-0.242451	0.396603	-0.200062	0.355295	0.070048	0.174685	0.147152	-0.212312	0.317596	0.341479	0.258482	0.243494	-0.0750286	0.140633	-0.0215866	0.116921	-0.139018	0.326827	0.384284	0.277754	0.128013	0.260179	0.180541	-0.295815	0.278121	0.00745018	0.538951	0.244008	0.276025	0.448382	0.275753	0.490018	0.293524	0.265561	-0.0195553
TCGA-44-6777	-0.503895	-0.282833	-0.467891	-0.467477	-0.497629	-0.520345	-0.15487	0.266767	-0.34756	-0.251913	-0.4337	0.165349	0.0370204	0.158371	0.118715	-0.0643917	0.015075	-0.225298	0.101218	0.311451	0.405735	0.313448	-0.0814695	0.218234	-0.297978	0.292909	0.128054	-0.183457	0.269903	-0.0823722	0.0956906	0.487907	0.419038	0.419484	0.0828226	0.327383	0.496392	0.53818	-0.3935	0.256813	0.37542	0.385437	0.499962	0.170526	-0.370786	-0.0347563	0.420288	0.194453	0.402536
TCGA-55-7816	-0.496034	-0.447059	-0.445884	-0.531845	-0.653648	-0.525953	0.0708099	-0.0766849	-0.312165	-0.3526	-0.38296	-0.136399	-0.163739	-0.142358	-0.13025	-0.0509955	-0.289404	-0.356833	-0.0934246	-0.135487	0.0385313	0.173768	-0.304758	-0.34388	-0.416919	-0.0741787	-0.179673	0.0150079	-0.358785	-0.343665	-0.302998	-0.0166853	0.0506887	-0.0961655	-0.132428	-0.0420677	0.0193693	0.184513	-0.410576	-0.00337642	0.217899	-0.0884799	0.0539893	-0.334332	-0.265531	-0.0488764	-0.0585756	-0.383969	-0.485021
TCGA-49-AAR4	0.0643412	-0.265135	-0.411225	-0.503664	-0.236612	-0.29172	-0.482257	-0.273509	-0.518862	-0.509287	-0.396051	0.209644	-0.474002	-0.279734	-0.101583	-0.499168	0.145974	-0.369484	0.149026	-0.325209	0.139208	-0.219455	-0.62233	-0.0258569	-0.419786	-0.296175	-0.0434532	0.236079	-0.45551	-0.154812	-0.186933	-0.216891	-0.271149	-0.310207	-0.113978	-0.298024	-0.228006	-0.225436	-0.582882	-0.36279	-0.191581	-0.390509	-0.396095	-0.522352	-0.340845	-0.0507184	-0.217065	-0.385126	-0.239295
TCGA-55-7907	0.0842532	-0.173605	-0.332532	-0.300369	-0.288951	-0.228667	-0.415775	-0.194425	-0.21728	-0.180902	-0.247215	-0.0495413	-0.196323	-0.0133076	-0.146273	0.0733339	-0.105871	-0.303917	-0.126174	-0.0112467	-0.0275182	-0.326219	-0.514617	0.0544594	-0.216253	0.0847048	-0.209457	-0.313157	-0.0175276	-0.173656	-0.0226898	-0.0781039	0.0140952	0.0848039	0.0314555	-0.0854979	0.0271566	-0.241866	-0.0933685	-0.180845	0.0202156	-0.0851964	0.0572883	-0.467434	0.129373	-0.186876	-0.0324652	-0.225826	-0.14567
TCGA-86-8359	-0.413832	-0.291016	-0.191402	-0.471842	-0.537595	-0.100455	0.0130355	-0.211801	-0.173261	-0.0898941	-0.443776	-0.307382	0.09202	-0.356549	0.0266023	-0.482962	-0.36786	-0.0106473	-0.167841	0.104183	0.178787	-0.175008	-0.19652	0.208014	0.109013	0.167573	-0.105687	0.0139377	0.283955	0.104996	0.0535138	-0.0683857	0.169135	-0.0666968	-0.0271908	0.283069	-0.103437	-0.0103977	0.0322136	-0.282955	0.158875	-0.0388923	0.0637584	-0.0130644	-0.0421726	0.26523	0.0330502	-0.00935934	0.029365
TCGA-50-5051	-0.564672	-0.341615	-0.474221	-0.610358	-0.416057	-0.0497299	-0.220597	-0.301594	-0.303676	-0.207852	-0.441881	0.322547	-0.457232	-0.164306	0.147149	-0.504023	0.375345	-0.0307162	0.314872	-0.443716	0.278272	-0.250557	-0.334762	-0.287181	-0.299893	-0.462516	0.177529	0.269015	0.16303	-0.383659	0.122359	-0.494168	-0.49829	-0.517299	0.214289	-0.266466	-0.462096	-0.047041	-0.153094	-0.216209	-0.360587	-0.373698	-0.482367	-0.473728	-0.17223	-0.392026	-0.437651	-0.242284	-0.432175
TCGA-05-4402	-0.0565719	0.12422	0.160124	0.401275	0.181835	0.164807	0.194137	0.118353	-0.10999	0.219975	0.269874	0.340075	0.213628	0.173643	0.00416021	-0.318107	0.325381	-0.218439	0.338615	0.158883	0.239331	0.202941	-0.0180801	0.187165	0.152166	0.194335	0.342519	0.0517979	0.0361026	0.162453	0.0400379	0.286912	0.251904	0.384627	0.00567034	0.084774	0.249104	0.247907	0.060841	-0.200891	0.280943	0.392994	0.361941	0.349139	-0.206004	0.315342	0.123329	0.0127108	0.105101
TCGA-50-8459	-0.653042	-0.515864	-0.623358	-0.679408	-0.715909	-0.550737	-0.40124	-0.0941823	-0.637421	-0.546814	-0.554838	0.410303	-0.463015	-0.268618	0.155178	-0.513008	0.411815	-0.556828	0.446023	0.104659	0.334825	-0.305335	-0.59662	0.221496	-0.509556	0.0990116	0.385716	0.207635	-0.025516	-0.0305213	0.0670829	0.066024	-0.119824	-0.0249011	-0.102562	0.0624096	0.251227	0.409692	-0.593131	0.000653753	0.0819826	0.0620073	0.0948089	-0.483138	-0.581562	-0.269612	0.123987	-0.441669	-0.112572
TCGA-NJ-A7XG	-0.240247	-0.404331	0.0867887	-0.397592	-0.514044	-0.0522794	-0.0104331	-0.460199	0.0325894	-0.0113018	-0.0456005	0.0173283	-0.0627821	-0.4027	-0.00966727	0.126496	0.00204248	0.0514773	-0.0326531	-0.382921	-0.101888	0.0482364	0.313586	-0.0747055	-0.0186946	-0.169391	-0.121027	0.170664	0.192058	-0.109445	-0.231649	-0.290622	-0.0165473	-0.27263	-0.0591786	-0.155017	-0.387024	-0.231328	0.446291	0.095309	-0.13763	-0.338043	-0.303148	-0.277219	-0.284601	-0.0606253	-0.175017	-0.226613	-0.18129
TCGA-49-4488	-0.0496273	0.327115	0.143986	0.351756	0.32753	0.3303	0.0788765	0.119147	0.243098	0.366807	0.366721	0.0448776	0.23203	0.299877	-0.062823	0.202995	0.184011	0.480373	-0.0133644	0.0217428	0.16036	0.107692	0.338736	0.0207475	0.372374	0.221119	0.0519176	-0.464677	0.244627	0.315202	0.149275	0.131817	0.00462692	0.173448	0.0810894	0.0183662	0.107922	-0.328737	0.395778	0.254602	-0.325256	-0.0370692	0.220581	0.292667	0.322686	0.150934	0.132974	0.113992	0.391059
TCGA-64-5815	-0.600936	0.160417	-0.106371	-0.487289	-0.343679	-0.416573	-0.0438504	0.325116	-0.345162	-0.166677	-0.0726585	-0.0139391	0.215406	0.298673	0.129195	-0.199178	-0.104032	-0.436972	0.0417512	0.297176	0.348789	0.469944	-0.129899	0.450313	-0.150557	0.427776	0.259559	-0.242397	-0.017075	0.414093	0.25677	0.380755	0.328289	0.511262	0.121099	0.3127	0.489638	0.622094	-0.468061	0.351513	0.0884241	0.425312	0.509085	0.167237	0.10357	0.107276	0.510194	-0.0672929	0.480196
TCGA-86-8056	-0.295006	-0.205696	0.0289813	-0.176074	-0.542174	-0.159098	0.210104	0.106478	0.276726	0.35844	0.198924	0.0856483	0.335305	-0.115113	-0.0963158	0.340118	-0.0916878	-0.0947036	-0.0204947	0.278484	-0.30776	-0.200653	0.0991872	0.0967598	-0.154606	0.421083	-0.1464	-0.0781729	0.135119	-0.00560519	-0.311962	0.392738	0.393024	0.281968	-0.265767	0.297201	0.355156	-0.141287	-0.0882499	-0.00806884	0.407891	0.306515	0.322674	0.234103	-0.399529	0.190217	0.432864	-0.0335517	0.0616521
TCGA-78-8655	-0.130265	0.0486881	0.443437	0.0323245	0.14175	0.427624	0.306589	-0.00303274	0.294691	0.350654	0.326941	-0.158748	0.352514	-0.160179	0.203775	-0.148303	-0.170015	-0.410328	-0.173811	0.220741	-0.0726072	0.104092	0.337263	0.435972	0.376167	0.36313	-0.00624135	-0.0274235	-0.170016	0.19813	0.118546	0.337255	0.418763	0.372106	0.00273983	0.228501	0.196009	0.148029	0.436703	0.0741723	0.0708908	0.243637	0.499034	0.397171	-0.0757828	0.293302	0.321262	-0.168343	0.379636
TCGA-MP-A4TF	0.448724	0.350433	0.490567	0.419716	0.398875	0.281238	0.136872	0.0392768	0.421408	0.420693	0.473113	-0.437273	0.389916	0.0762321	-0.479317	0.454832	-0.410535	0.171174	-0.315816	0.0382263	-0.0932062	-0.585598	0.260989	0.0748617	0.197287	0.131883	-0.276946	-0.265335	-0.273675	-0.0560671	-0.401677	-0.0255808	-0.122681	0.0515615	-0.390389	-0.0995017	0.0859761	-0.390984	0.208804	-0.414339	-0.129497	0.0756514	-0.0573931	0.154549	0.19337	0.14873	0.118962	-0.118986	-0.0994546
TCGA-55-8203	-0.188557	-0.256531	-0.0657754	-0.23835	-0.115751	0.206936	-0.10798	-0.266641	0.183557	-0.191528	-0.143776	-0.166144	-0.305523	-0.269252	-0.134494	-0.269121	-0.133419	0.168106	-0.182876	-0.193273	0.0426084	-0.39169	0.268963	-0.163283	-0.179315	-0.296936	-0.0693057	0.193418	-0.0162981	-0.297981	-0.299334	-0.147342	-0.308061	-0.325092	-0.420507	-0.2898	-0.157665	-0.123821	-0.138977	-0.189967	-0.0895656	-0.180628	-0.420797	-0.00898068	0.0522895	-0.103438	-0.344976	-0.287282	-0.287028
TCGA-91-6848	0.548576	0.509407	0.51231	0.579555	0.67889	0.405215	0.226044	0.375393	0.529144	0.518843	0.356172	-0.52009	0.38801	0.383805	-0.451823	0.523799	-0.506627	0.299717	-0.462883	0.43668	0.169434	-0.408908	0.457339	-0.0587812	0.330568	0.354873	-0.456194	-0.581769	-0.331396	0.344207	-0.1514	0.286215	0.225471	0.326079	-0.177411	0.0728628	0.362477	-0.178034	0.43841	-0.375618	0.213553	0.328224	0.220041	0.422484	0.160049	0.14918	0.119852	0.205904	0.0737715
TCGA-86-8073	0.178925	0.0964658	0.0715865	-0.123289	-0.228309	-0.257842	0.244197	0.357579	0.00830316	0.320046	-0.0719739	-0.132766	0.323617	0.289717	0.163116	0.243599	-0.0546681	0.14926	-0.290075	0.254917	-0.209781	0.290683	-0.146384	0.23501	-0.221243	0.269872	-0.254162	-0.112405	-0.0540198	-0.102725	-0.24522	0.269403	0.255108	0.331648	-0.148831	0.209841	0.218958	-0.300804	-0.012297	-0.133764	0.120483	0.110489	0.267825	0.174883	-0.0945579	0.119468	0.214561	0.060922	0.0489936
TCGA-64-5775	0.573171	0.59265	0.622308	0.566324	0.660296	0.475761	0.414486	0.484436	0.617532	0.627345	0.571203	-0.432402	0.461473	0.496322	-0.473393	0.312415	-0.44489	0.244981	-0.243381	0.408666	0.291254	-0.42656	0.633265	0.226361	0.530789	0.506075	-0.47172	-0.579191	0.0110789	0.347981	-0.0292228	0.330355	0.385069	0.415939	-0.106526	0.283826	0.402543	-0.168595	0.643243	-0.194889	0.257273	0.37799	0.491164	0.323693	0.467392	0.296081	0.357272	0.316871	0.216273
TCGA-44-7659	-0.25422	-0.442559	0.0365785	-0.195559	-0.421333	-0.176289	-0.106131	-0.241002	0.320372	-0.00950087	0.0397517	0.239924	-0.131904	-0.283534	0.0231913	0.234049	0.280027	0.190148	0.17799	-0.336578	0.0257431	0.174835	0.258254	-0.201427	-0.134878	-0.00300462	0.0784935	0.100098	-0.00757489	-0.226683	-0.255282	0.0123733	-0.097453	-0.179357	0.0492101	-0.031763	-0.0175615	-0.237082	0.270233	-0.330497	-0.215407	-0.139759	-0.23033	-0.30692	-0.0197893	0.128369	0.0927852	-0.000110539	-0.0950661
TCGA-55-A4DG	-0.179067	-0.519759	-0.454687	-0.460636	-0.597963	-0.445111	-0.285318	-0.447999	-0.410473	-0.43247	-0.322255	-0.0685047	-0.313167	-0.480204	0.0201032	-0.282616	-0.102669	-0.183777	-0.105446	-0.270528	-0.0268013	0.22861	-0.479415	-0.133807	-0.412678	-0.323458	0.0142484	0.33747	-0.0278578	-0.468232	-0.461205	-0.134477	-0.243159	-0.413059	-0.136405	-0.259996	-0.277825	-0.348884	-0.487374	-0.244734	0.00201015	-0.386325	-0.408758	-0.456979	-0.510284	-0.277413	-0.17985	-0.196703	-0.434915
TCGA-55-6985	-0.426818	-0.00547557	-0.408104	-0.51217	-0.48213	-0.484947	-0.368734	0.120577	-0.436163	-0.558099	-0.529264	0.0270954	-0.27025	-0.0649842	-0.148911	-0.630684	0.0467845	-0.459379	0.201842	0.146964	0.0898071	0.0132407	-0.591754	-0.1165	-0.431052	0.145588	-0.0468069	-0.227304	-0.0837121	0.0978951	-0.144157	0.116444	-0.139621	0.0928964	-0.0913208	-0.0218471	0.234001	0.0742188	-0.455821	0.256469	-0.156674	0.316564	0.0681378	-0.432564	-0.514251	-0.231374	0.206949	-0.200485	0.0758961
TCGA-86-8054	0.492293	0.563738	0.650292	0.55497	0.576865	0.40545	0.499897	0.316732	0.626892	0.632409	0.527262	-0.454277	0.40747	0.440358	-0.420086	0.509008	-0.451914	0.443912	-0.384668	0.0698193	-0.0139831	-0.473258	0.670998	0.100335	0.397235	0.127662	-0.306447	-0.189322	0.113529	0.316233	-0.043843	0.090593	0.185519	0.054363	-0.351264	0.190377	0.13476	-0.458626	0.611572	0.0743681	0.149228	0.168767	0.140798	0.283742	0.395354	-0.255486	0.0628025	0.230804	0.201633
TCGA-38-4629	0.301335	0.353913	-0.103598	0.468028	0.640077	0.189867	-0.132004	0.19033	-0.190431	-0.0665545	0.391467	-0.19944	0.179532	0.318237	-0.147565	0.0960624	-0.132638	0.0314331	-0.0517916	0.158596	0.381075	0.219876	0.184162	-0.1371	0.459023	0.13065	-0.0203438	-0.502611	-0.0614923	0.26089	0.252945	-0.075936	0.0567837	0.297703	-0.107953	0.0333275	0.106893	0.151274	-0.0177272	0.0532524	-0.194367	0.0297839	0.275148	0.0890621	0.623576	0.0943032	0.119114	0.0813892	0.236187
TCGA-78-7147	0.475638	0.139089	0.472838	0.516165	0.582299	0.368654	0.0900926	-0.172581	0.0907786	-0.020573	0.376091	0.0236485	0.0332061	-0.0444176	-0.0311881	0.316693	-0.0342623	0.340396	0.0309145	-0.276763	-0.142702	0.392294	0.399799	-0.0689111	0.163246	-0.318428	-0.198889	-0.0654435	-0.213698	0.0141528	0.0101658	-0.204584	-0.144743	-0.134486	0.183943	-0.186811	-0.25919	-0.416002	0.122167	-0.157685	-0.360073	-0.157998	-0.163498	0.106675	0.175703	0.103388	-0.210941	0.0104476	-0.118556
TCGA-55-8092	-0.162141	-0.366329	-0.326105	-0.289634	-0.403581	-0.499375	-0.346894	-0.456205	-0.292452	-0.0284877	-0.310449	-0.00159265	-0.384702	-0.478942	-0.205274	0.272234	0.0410326	-0.311397	-0.143495	-0.373043	0.0552892	-0.473394	0.156856	-0.592183	-0.447975	-0.544227	-0.029582	0.0392612	-0.144291	-0.484221	-0.346232	-0.460937	-0.582532	-0.532621	-0.149977	-0.507707	-0.526392	-0.304941	-0.376618	-0.546603	-0.442927	-0.464307	-0.567916	-0.0930935	-0.0215823	-0.257571	-0.584519	-0.410768	-0.589768
TCGA-75-6205	0.532713	0.491899	0.330715	0.604892	0.570424	0.214814	0.316717	0.488464	0.406379	0.294849	0.437699	-0.106091	0.484046	0.403752	-0.150758	0.474149	-0.0252332	-0.217723	-0.128158	0.538915	0.165292	0.092751	0.473337	0.500602	0.419236	0.593886	-0.0160618	-0.474722	-0.0415188	0.462712	-0.0314255	0.565298	0.423961	0.593177	-0.306652	0.376086	0.535536	0.277813	0.33315	0.0828109	0.518446	0.469791	0.536879	0.18081	0.295881	0.486024	0.509549	0.364764	0.459362
TCGA-86-A456	-0.52191	-0.478061	-0.352201	-0.587703	-0.65833	-0.416954	-0.385458	-0.345239	-0.436945	-0.298138	-0.425025	-0.0595092	-0.279141	-0.375399	0.254722	-0.384254	0.0206613	-0.183539	-0.131894	-0.170888	-0.109832	0.390338	-0.228015	-0.315528	-0.291323	-0.296489	-0.102429	0.280946	0.170532	-0.0227597	-0.204215	-0.318488	-0.170532	-0.263838	-0.0271085	-0.178651	-0.207421	0.252433	-0.501914	0.0191634	-0.00157109	-0.295922	-0.293911	-0.406202	-0.116973	0.142116	-0.248449	0.0456989	0.0778646
TCGA-55-8302	0.493514	0.152067	0.290034	0.42871	0.456497	0.321765	-0.249786	0.158824	-0.0332337	-0.33211	0.177736	-0.387283	-0.0106015	0.19423	0.0254108	-0.131728	-0.284011	0.140051	-0.298243	-0.10712	0.14691	-0.537525	0.0874527	0.36901	0.267873	0.0738268	-0.213324	0.0477318	-0.230587	-0.0135828	-0.0985905	-0.0591364	0.280447	0.119069	0.223674	0.0118574	0.120732	-0.251242	0.0829451	-0.0977023	-0.0677086	-0.125073	0.0115938	-0.22671	0.442014	0.1924	0.0524927	0.0221927	0.229294
TCGA-05-4384	-0.446595	-0.300092	0.191392	-0.136363	-0.534777	-0.189417	0.235796	0.0740475	0.312528	0.342735	0.031721	0.187087	0.269281	-0.0434696	0.253485	0.165877	0.114435	-0.0839663	-0.189991	0.113425	-0.0564901	0.320765	0.367459	0.43975	-0.0271182	0.345369	-0.0583938	0.214053	0.211927	-0.0721664	-0.0478581	0.233288	0.356526	0.242398	0.39594	0.339889	0.232949	0.306184	0.00277974	0.136087	0.490076	0.211536	0.362296	0.152549	-0.0917001	0.297197	0.325579	-0.017361	0.0124425
TCGA-55-8511	0.445963	0.18102	-0.0808182	0.247241	0.291773	0.0642973	-0.124727	0.339972	-0.18667	-0.0712092	0.129646	-0.336048	0.0875658	0.188556	-0.188393	-0.117252	-0.384371	0.0973828	-0.247859	0.300419	0.169599	-0.0626069	0.0229241	0.298634	0.119494	0.311524	-0.302188	-0.230516	-0.457073	0.116378	-0.301342	0.329278	0.328357	0.333211	-0.269348	0.17892	0.327557	-0.176018	-0.106639	-0.0328841	0.218888	0.157348	0.323603	0.16723	0.5023	0.167416	0.23726	-0.112718	0.269924
TCGA-97-7941	-0.639302	-0.542103	-0.430997	-0.591435	-0.653877	-0.131196	-0.182228	-0.330736	-0.397038	-0.456059	-0.333624	0.471683	-0.40001	-0.336278	0.410415	-0.373767	0.474273	-0.169063	0.437666	-0.154908	-0.0519586	-0.132252	-0.289443	0.0959486	-0.320006	-0.20851	0.284089	0.520354	0.0616074	-0.128645	0.276149	-0.116439	-0.215067	-0.355336	0.44275	-0.0535987	-0.131464	0.340285	-0.338046	0.34464	0.0366026	-0.191355	-0.327038	-0.313659	-0.156558	-0.0286549	-0.0630076	-0.286233	-0.235707
TCGA-62-8397	-0.734226	-0.672894	-0.742181	-0.761252	-0.786411	-0.683724	-0.381341	-0.422907	-0.71261	-0.710075	-0.700494	0.302023	-0.644358	-0.431328	0.338748	-0.783856	0.332911	-0.120652	0.424961	-0.555251	0.448084	-0.299641	-0.687939	-0.439136	-0.460234	-0.543408	0.135327	0.0442714	-0.00447203	-0.565998	0.0662301	-0.517466	-0.373702	-0.505849	0.0631162	-0.354445	-0.387674	0.0427849	-0.62332	0.229135	-0.283843	-0.491441	-0.482154	-0.561518	-0.0668597	-0.472856	-0.392646	-0.138675	-0.40905
TCGA-91-6830	-0.158848	0.0356549	-0.0276339	0.0469469	-0.154317	-0.282064	-0.10234	0.109879	-0.0326759	0.148345	0.0462346	0.371887	0.235582	0.124146	0.27901	0.230457	0.377946	0.0125479	0.171745	0.227057	0.204283	0.0992566	-0.170719	0.209285	-0.246952	0.0797877	0.336754	0.421533	0.0775449	0.205652	0.165001	-0.00350027	-0.0835651	0.182283	0.350287	0.0829815	0.16729	0.457511	-0.245969	-0.0954111	0.173768	0.107862	0.273905	0.036968	-0.487114	0.0644449	0.156404	0.120476	-0.0903387
TCGA-44-3398	-0.506914	-0.235421	-0.418731	-0.402519	-0.351334	-0.24159	-0.488755	-0.198494	-0.218179	-0.139745	-0.0436669	0.280497	-0.179451	-0.0918385	0.0258675	-0.12153	0.178815	-0.168824	0.181623	-0.274135	0.197152	0.473913	-0.486807	-0.534023	-0.0370286	-0.425768	0.379768	-0.00598112	0.427706	0.124129	0.228751	-0.406752	-0.206683	-0.16573	0.0919698	-0.299987	-0.245006	0.3784	0.0740637	0.0427526	-0.389933	-0.239703	-0.103792	-0.11323	0.0213196	-0.182457	-0.319627	-0.0552938	-0.149905
TCGA-55-7913	0.506215	0.224074	0.146766	0.39234	0.399847	0.357505	0.347634	0.0374359	0.0816214	0.0265824	0.170633	-0.267288	0.0347143	0.0311678	-0.363636	0.302584	-0.286544	0.34724	-0.299395	-0.0702023	0.121844	-0.576189	0.199905	-0.0643012	0.199564	-0.0963318	-0.266987	-0.114861	-0.0137685	-0.08785	-0.171578	-0.107454	-0.348156	-0.110295	-0.224481	-0.00928344	-0.187577	-0.216597	-0.0595307	-0.177123	0.0978835	-0.153974	-0.251351	0.333925	0.204481	-0.0211561	-0.169384	-0.187576	-0.159777
TCGA-55-1592	-0.064747	-0.305515	-0.0534367	-0.295172	-0.239058	-0.397736	0.113375	-0.206659	-0.0808713	0.0892053	-0.217301	0.21349	-0.14005	-0.212739	0.0495643	-0.0400657	0.144848	-0.200361	-0.0305063	-0.235491	0.309005	0.35299	-0.361536	-0.258417	-0.25143	-0.145683	-0.0265164	0.0847864	-0.114472	-0.318274	-0.326881	-0.00381237	-0.109475	-0.144645	-0.121262	-0.101512	-0.0816983	0.0783071	-0.00081839	-0.208147	-0.0413489	-0.180036	-0.0733279	0.122511	-0.1466	-0.196931	-0.157263	-0.108787	-0.228269
TCGA-91-A4BD	-0.533751	-0.573928	-0.377549	-0.517311	-0.4403	-0.508784	-0.462096	-0.522523	-0.362838	-0.514217	-0.228894	0.376057	-0.559109	-0.50879	0.445063	-0.455901	0.388366	-0.315445	0.349385	-0.591401	0.281542	0.437852	-0.260819	-0.535431	-0.18772	-0.5701	0.261582	0.263018	-0.0309664	-0.410537	0.245196	-0.459309	-0.538641	-0.612112	0.230788	-0.442168	-0.489241	0.0429943	-0.0333051	0.0208216	-0.569602	-0.572162	-0.537362	-0.553617	-0.258697	-0.195103	-0.423901	-0.106709	-0.527608
TCGA-78-7149	-0.726818	-0.581425	-0.418556	-0.728986	-0.699413	-0.471659	-0.272697	-0.469663	-0.437071	-0.437898	-0.571099	0.441824	-0.524495	-0.431379	0.258046	-0.501416	0.475406	-0.488061	0.367264	-0.422849	0.228833	0.265472	-0.118985	0.00502478	-0.282346	-0.512705	0.397024	0.0243782	0.161265	-0.27312	0.219642	-0.451558	-0.409508	-0.519677	0.438818	-0.439074	-0.420083	0.0213774	-0.148389	0.174249	-0.397062	-0.348013	-0.383852	-0.277606	-0.382279	-0.484359	-0.437868	-0.392775	-0.236422
TCGA-78-7535	-0.125978	-0.304488	-0.50434	-0.249101	0.193904	-0.164834	-0.5222	-0.450348	-0.572856	-0.488374	-0.42505	-0.289646	-0.548312	-0.420632	0.0048105	-0.414796	-0.250941	-0.0632966	-0.301945	-0.458611	0.318227	-0.115786	-0.706809	-0.305282	-0.339199	-0.379298	-0.254157	-0.243149	-0.197188	-0.308704	-0.0435519	-0.282762	-0.248266	-0.337711	-0.304974	-0.298686	-0.346835	-0.316849	-0.500224	-0.338026	-0.451253	-0.427107	-0.377305	-0.452068	-0.400512	-0.355776	-0.406184	-0.512535	-0.222462
TCGA-49-6742	-0.119492	0.148228	0.302082	0.241334	0.32097	0.113528	-0.192145	-0.233444	0.174258	0.126294	0.209737	0.372093	-0.203023	-0.0370187	0.08521	-0.105465	0.477006	0.15713	0.474821	-0.288212	0.237046	-0.170121	0.0410553	-0.0362178	0.0694537	-0.3204	0.381888	0.135427	-0.148925	0.111992	0.315447	-0.337807	-0.430367	-0.260417	0.231724	-0.327801	-0.318731	0.180469	-0.0357329	0.150226	-0.342617	-0.24741	-0.274583	-0.0199471	-0.0751942	-0.176258	-0.261555	0.101985	-0.33144
TCGA-05-4249	-0.593818	-0.0550796	0.481006	-0.168911	-0.430056	0.0955425	0.250385	0.166007	0.34175	0.210344	0.220115	0.00658221	0.401154	0.233856	0.00946215	0.0785526	-0.0921197	-0.368732	-0.154661	0.160529	-0.0083635	-0.395061	0.403322	0.412552	0.0292812	0.424829	-0.0269145	0.169422	0.125055	0.0683664	-0.130651	0.491756	0.379376	0.36828	-0.392505	0.36322	0.428173	-0.148106	0.328772	0.179319	0.399187	0.41387	0.497552	0.234786	-0.193064	0.443099	0.479941	0.258231	0.250713
TCGA-64-1679	0.035571	0.326505	0.257104	0.356497	0.279361	-0.0124129	0.218521	0.367184	0.0904189	0.369005	0.203244	0.114015	0.310992	0.361051	-0.168538	-0.356186	0.0663325	-0.20037	0.0404117	0.509235	0.253772	0.0742059	-0.0840651	0.543322	0.0785765	0.567217	0.261803	-0.295734	-0.113762	0.196841	-0.00912911	0.497783	0.463166	0.497201	-0.025166	0.353765	0.498482	0.202218	0.0794572	-0.269645	0.257035	0.47946	0.576008	0.30727	-0.137272	0.232315	0.446113	-0.07625	0.477016
TCGA-69-7760	-0.339327	-0.150661	-0.331338	-0.11478	-0.264018	-0.216194	-0.483637	-0.270158	-0.307617	-0.226777	-0.444461	-0.17541	-0.347195	-0.233227	-0.360331	-0.0717455	-0.292784	-0.294135	-0.0332445	-0.365445	0.245168	0.239703	-0.149242	-0.56007	-0.230661	-0.417377	-0.143413	-0.157203	-0.356481	-0.203971	-0.0848144	-0.406565	-0.445548	-0.297736	-0.259705	-0.404422	-0.362801	-0.444422	-0.26267	-0.43991	-0.447239	-0.286144	-0.405941	-0.439661	-0.590338	-0.351518	-0.354335	-0.110884	-0.332895
TCGA-05-4405	-0.230042	-0.128691	-0.259851	-0.250212	-0.317398	-0.20029	0.154329	0.085717	-0.155223	-0.164159	-0.261036	-0.353888	0.157233	-0.0309877	0.0593179	0.302792	-0.350466	0.261436	-0.326921	0.309193	0.113284	0.292395	-0.162685	0.253725	-0.066196	0.340358	-0.09044	-0.0572149	-0.0843206	0.0776382	-0.124254	0.23868	0.291365	0.31077	-0.205599	0.282465	0.283998	-0.055956	0.0335122	0.0682941	0.468214	0.209244	0.272417	-0.0491446	-0.365386	0.16341	0.269891	-0.267108	0.243881
TCGA-55-6987	-0.459071	-0.363226	-0.566228	-0.477723	-0.3935	-0.490718	-0.478348	-0.176543	-0.451728	-0.424715	-0.550346	-0.0960859	-0.459359	-0.373517	0.120567	-0.640656	0.0260339	-0.293462	0.110178	-0.193947	0.338794	-0.432518	-0.398419	-0.513421	-0.465592	-0.347303	0.151999	0.235443	0.0854562	-0.467324	-0.104531	-0.147322	-0.4025	-0.313945	-0.310977	-0.236813	-0.311885	0.431057	-0.483579	-0.0582054	-0.325165	-0.360361	-0.272461	-0.336952	-0.233171	-0.228395	-0.334184	-0.374415	-0.332911
TCGA-05-5429	0.0558296	0.249408	0.215192	0.272569	0.504736	0.459465	-0.305616	-0.211061	0.0568519	0.134054	0.311996	0.587056	0.0540089	0.178894	0.166211	0.228485	0.553792	0.105062	0.635011	-0.125586	0.221628	0.0284734	0.215343	-0.299734	0.328419	-0.250968	0.522831	0.204196	0.0303982	0.44262	0.364913	-0.325412	-0.33161	-0.201544	0.288352	-0.185472	-0.253268	0.00651841	0.128175	0.230761	-0.134824	-0.136113	-0.139967	0.195774	0.0936428	-0.0670489	-0.190464	0.0209424	-0.132152
TCGA-55-A48X	-0.265777	-0.195641	-0.194428	-0.189404	-0.277957	-0.19472	-0.226307	0.0273657	-0.236131	-0.0683031	-0.165987	-0.144761	-0.0851172	-0.168044	0.0140264	0.339708	-0.246572	-0.28835	-0.312935	0.250309	-0.086269	0.214713	-0.241548	0.303133	-0.202062	0.114625	-0.154871	0.31308	-0.431663	-0.0194404	-0.28711	0.353056	0.170681	0.122156	0.0816821	0.100669	0.246839	-0.0494341	-0.128144	-0.279487	0.108373	0.140458	-0.00245572	0.230341	-0.305873	0.191719	0.252685	-0.432777	0.00727341
TCGA-86-8673	0.136824	0.0882821	-0.0140385	-0.0270573	0.217137	0.17788	0.046718	-0.0362418	-0.106079	-0.118065	-0.0295338	-0.248662	-0.0677436	-0.109776	-0.181219	-0.562403	-0.181234	-0.0996957	-0.223703	-0.0795081	0.19966	-0.0832752	-0.132188	0.158263	0.0662375	-0.163563	-0.20347	0.0028827	0.0507639	-0.115906	0.388839	-0.0801042	-0.165881	-0.170076	0.175601	-0.0772196	-0.181995	0.0283998	0.0179097	-0.0635082	-0.0322536	-0.143421	-0.169442	-0.086443	-0.0318075	-0.215557	-0.160045	-0.185585	0.163828
TCGA-86-8674	-0.212013	-0.17903	0.361452	0.0235104	-0.183163	0.423271	0.398105	-0.28846	0.210406	0.106617	-0.0373637	0.282626	0.104261	-0.094565	0.212587	-0.0664973	0.371096	0.188468	0.0713613	-0.260927	0.182955	0.432372	0.600306	0.357412	0.236415	-0.196469	0.0792057	0.209524	0.0768836	-0.107411	0.0966985	-0.274609	-0.322867	-0.305834	0.351389	-0.0871164	-0.351206	-0.18975	0.445964	-0.318585	-0.19333	-0.106397	-0.205156	0.291937	0.616869	0.0139542	-0.166244	0.225529	0.11233
TCGA-49-6744	-0.426472	-0.29909	-0.46124	-0.353582	-0.370203	-0.446196	-0.288479	0.0248761	-0.267701	-0.404597	-0.287087	0.0647121	0.00841624	-0.0828412	0.108244	-0.494872	-0.0264015	-0.115679	-0.118772	0.101423	0.0781543	0.444121	-0.0683034	-0.0454133	-0.260773	0.139703	0.156346	-0.0345003	0.080631	-0.166749	0.17417	0.117406	0.144613	0.234426	-0.103779	0.0824838	0.220156	0.399933	-0.429054	0.168005	0.0151781	0.261539	0.124992	-0.28825	-0.421611	0.0282932	0.170011	-0.00354165	0.059056
TCGA-44-5643	0.51391	0.568318	0.496615	0.493869	0.538549	0.323565	0.380072	0.331227	0.496418	0.509966	0.522369	0.204052	0.445861	0.291661	-0.0165085	0.373657	0.253996	0.4523	0.332284	0.20837	0.188877	-0.557377	0.45021	0.126206	0.251619	0.274848	0.0340687	0.0557414	-0.0781318	0.41143	0.056074	0.295396	0.200691	0.348879	-0.00939128	0.271913	0.15395	-0.489026	0.532553	0.0867609	0.181406	0.233132	0.192585	-0.0841679	0.477538	0.19201	0.231074	0.350371	0.0171965
TCGA-05-4382	-0.0657383	-0.110816	-0.376503	-0.334904	-0.392816	-0.450583	-0.298111	-0.293744	-0.363253	-0.246373	-0.344143	-0.0819715	-0.336453	-0.201852	-0.27284	0.02719	-0.100636	-0.415117	-0.165313	0.108672	0.331617	-0.136842	-0.403877	0.297139	-0.296678	0.171201	-0.170918	-0.336088	-0.44473	-0.202358	-0.0467637	0.0439033	-0.243982	0.226494	-0.313637	-0.044377	0.190065	-0.141922	-0.230063	-0.471316	-0.0426756	-0.0541275	0.118729	0.157062	-0.492172	-0.175328	-0.17508	-0.392223	0.295007
TCGA-49-AARQ	0.186206	-0.143517	-0.264516	-0.0910093	0.256967	-0.0924268	-0.244828	-0.338937	-0.226513	-0.454559	-0.2186	-0.117153	-0.555409	-0.360543	0.0855239	-0.62827	0.00317227	-0.201253	0.121125	-0.394828	0.348681	-0.080814	-0.494439	-0.482593	-0.305212	-0.474054	-0.0468335	0.245076	-0.244079	-0.272449	-0.0492549	-0.271048	-0.256917	-0.446535	-0.29911	-0.351275	-0.350397	-0.496858	-0.49459	-0.275943	-0.271162	-0.420059	-0.465296	-0.604107	-0.132006	-0.197932	-0.466027	-0.156456	-0.347507
TCGA-55-8094	0.278654	-0.112178	0.0582303	-0.0165174	0.029976	-0.259946	-0.295333	-0.259391	0.0208732	0.224339	-0.159562	0.167347	-0.413197	-0.151982	-0.131615	-0.267449	0.218795	-0.173602	0.308942	-0.487778	0.226276	-0.285127	-0.123897	-0.47507	-0.0805922	-0.523094	0.232143	0.279882	0.0940587	-0.412326	0.242003	-0.465156	-0.399344	-0.547919	-0.111075	-0.250291	-0.414005	-0.0446112	-0.084867	-0.20232	-0.371676	-0.486442	-0.420783	0.151364	0.0600922	-0.31219	-0.421373	0.111084	-0.505665
TCGA-MP-A4TC	0.505652	0.393106	0.163698	0.306396	0.535129	0.350321	0.0722657	0.177542	0.0404671	0.0835619	0.443679	-0.410816	0.337432	0.294159	-0.167906	0.380233	-0.422613	0.274025	-0.374352	0.339399	-0.0144391	0.0491739	0.215268	0.243262	0.320307	0.325339	-0.301819	-0.335471	0.0594543	0.362696	-0.0931541	0.149451	0.290563	0.346749	-0.0113802	0.257924	0.261738	-0.0725446	0.241839	-0.350925	0.0771025	0.0726328	0.287444	0.163391	0.373893	0.352609	0.218159	0.247779	0.400654
TCGA-49-AAR0	-0.388915	-0.237386	-0.0908814	-0.315713	0.0307848	0.0948055	-0.306503	-0.205332	-0.310089	-0.30754	-0.13379	0.113102	-0.503993	-0.2412	0.306706	-0.59565	0.26281	-0.153884	0.221962	-0.446983	0.0855869	0.0417171	-0.191365	-0.276489	-0.184298	-0.481187	0.0332921	0.215151	-0.165383	-0.30424	0.265585	-0.329884	-0.405912	-0.477388	0.137174	-0.310919	-0.348854	0.137929	0.00108834	-0.0618723	-0.479566	-0.467778	-0.531945	-0.410489	-0.0985109	-0.345079	-0.47397	-0.12925	-0.0561056
TCGA-05-4427	0.382139	0.504084	0.477642	0.438311	0.196565	0.177369	0.299414	0.393954	0.471587	0.485342	0.177465	-0.480121	0.475303	0.452599	-0.419106	0.511999	-0.481284	0.24822	-0.494952	0.392158	-0.0278759	-0.286286	0.35524	0.309229	0.159386	0.533695	-0.345604	-0.480242	-0.375856	0.197516	-0.329963	0.333739	0.422832	0.415084	-0.411799	0.40538	0.300781	-0.327006	0.217745	-0.282069	0.435307	0.248936	0.328246	0.0819216	0.152988	0.184479	0.366052	0.061486	0.364332
TCGA-75-6214	-0.0971239	0.372795	0.128807	0.19682	0.435344	-0.260108	-0.0444727	-0.0456887	0.157448	0.230359	0.225902	0.0353939	0.117179	0.112186	-0.250056	0.441741	0.128635	0.0455186	0.405829	-0.0153608	0.322782	-0.509281	0.328191	0.0229154	0.0176296	-0.0324975	0.251372	-0.245643	-0.312063	0.0830525	-0.237566	-0.106379	-0.176599	-0.0115528	-0.285294	-0.146721	-0.0126923	-0.319393	0.0626527	-0.370152	-0.197506	-0.067681	-0.143113	-0.00201293	-0.0671369	-0.0198362	-0.0396329	-0.0029367	-0.163996
TCGA-69-7763	-0.704586	-0.382324	-0.253727	-0.581268	-0.703935	-0.400712	-0.216334	-0.112799	0.0199317	-0.208312	-0.318616	0.187916	-0.0341964	-0.133945	0.0762414	0.0741441	0.0638423	-0.0836261	0.130558	0.155746	0.235258	-0.0123733	-0.142425	0.474742	-0.326194	0.192975	-0.0639353	0.185593	-0.0451163	-0.230115	0.352786	0.00903633	-0.0255664	-0.0306895	0.110452	0.0996265	0.16943	0.37089	-0.194981	0.0390549	0.238045	0.157912	0.26353	-0.217452	-0.171043	-0.175252	0.156817	-0.225731	-0.297149
TCGA-86-8076	-0.716261	-0.534035	-0.449072	-0.641686	-0.752959	-0.490091	-0.00998675	-0.350429	-0.315462	-0.294863	-0.507486	0.355471	-0.365633	-0.413415	0.167032	-0.137098	0.286193	0.0841971	-0.00961169	-0.187647	0.225747	0.0770268	0.0954747	-0.0429273	-0.393585	-0.255658	0.0784158	0.276576	0.0906475	-0.331942	-0.0219145	-0.111593	-0.276446	-0.291812	0.215206	-0.264283	-0.351794	0.371734	-0.18616	-0.148184	-0.0324588	-0.130213	-0.223273	-0.291423	-0.220019	-0.0664307	-0.188682	-0.113201	-0.218283
TCGA-62-A46V	0.0951098	-0.297911	0.159902	-0.013926	-0.0426706	0.182137	0.0754641	-0.254095	0.0524162	-0.113879	0.097605	-0.0372296	-0.143481	-0.18251	0.0932417	-0.0737523	-0.106618	0.321929	-0.130856	-0.313744	-0.0811386	-0.0898112	0.395125	-0.121813	-0.0318323	-0.25631	-0.183971	0.175701	0.0924926	-0.0842385	-0.0497201	-0.383678	-0.234224	-0.356357	0.201481	-0.167121	-0.130079	-0.236394	-0.0187706	-0.242809	-0.0658737	-0.344036	-0.202013	-0.382472	-0.00318322	-0.200758	-0.185406	-0.04838	-0.0948887
TCGA-55-A48Y	-0.232732	0.176338	-0.261515	-0.068102	-0.10756	-0.117996	0.00748778	0.0556502	-0.145619	-0.127267	-0.263287	0.319423	0.0689516	0.0520256	-0.0359905	-0.325631	0.379474	0.294541	0.146947	0.285825	0.314514	-0.128592	0.218747	-0.0865612	-0.10741	0.0587021	0.375041	-0.0802382	-0.0229466	0.0663707	0.125063	-0.104321	-0.0759436	0.127224	0.0166429	-0.00507445	0.0721764	0.134349	-0.316266	-0.259643	-0.28965	0.27234	0.0850007	0.233465	-0.00909214	-0.22548	-0.120229	0.171261	0.147937
TCGA-71-6725	-0.223801	-0.270467	-0.103525	-0.244521	-0.479372	0.110428	-0.0798195	-0.187229	-0.161074	0.261058	-0.220858	-0.34688	0.00573677	-0.153921	-0.249667	-0.357748	-0.30964	-0.308093	-0.385655	-0.106062	0.100002	-0.0413316	0.14035	0.262292	0.115388	0.106283	-0.134049	-0.436049	-0.284999	-0.162588	-0.0579084	0.146862	0.0452255	0.103811	-0.481344	0.080962	-0.0414414	-0.333744	0.317053	0.0869971	0.0474158	-0.00498954	0.10543	0.13733	-0.0491096	-0.0402247	-0.0701487	-0.0261629	0.0817566
TCGA-55-6642	-0.542228	-0.223047	-0.570004	-0.547385	-0.484251	-0.512801	-0.144069	-0.0510756	-0.376654	-0.359085	-0.611209	-0.178564	-0.180356	-0.0696987	-0.00837487	0.0441475	-0.350314	-0.114889	-0.213996	0.138981	0.422412	-0.458905	-0.260846	0.0471635	-0.439278	0.125705	-0.233937	0.000118594	0.0378595	-0.284157	-0.0882829	0.136217	-0.0619889	0.12776	-0.394779	0.044962	0.154408	0.28868	-0.33457	-0.350488	0.148095	0.279874	0.0296463	0.0706069	-0.465942	-0.259221	0.0138154	-0.147839	-0.0693799
TCGA-78-7220	0.422342	0.437524	0.539287	0.421705	0.51353	0.323291	0.260746	0.209832	0.494346	0.389318	0.456817	0.385751	0.328322	0.36824	-0.0421208	0.51591	0.433953	0.38593	0.266243	0.0634464	-0.0760169	-0.169179	0.469216	0.040878	0.226048	0.0181284	0.257273	-0.0684306	0.168363	0.0556978	-0.0148622	-0.0497165	0.000929701	-0.0132268	0.243451	0.0734621	-0.0301564	-0.055391	0.381763	-0.0225024	0.1028	0.102684	0.0990295	0.271497	0.427591	-0.0297565	-0.0355543	0.17563	-0.0171436
TCGA-L9-A8F4	0.387999	0.0343004	0.0639252	0.00976829	0.086352	-0.0502153	-0.140355	-0.138426	-0.110353	-0.250844	-0.157031	-0.310238	-0.288307	-0.221094	-0.0883615	-0.335133	-0.339385	-0.255804	-0.27755	-0.32311	-0.0958189	-0.234192	-0.0759127	-0.0543145	-0.288183	-0.114144	-0.204959	-0.125651	-0.523171	-0.352404	-0.171443	-0.0134317	-0.110415	-0.300785	-0.175548	-0.113378	-0.0399727	-0.270211	-0.26927	-0.461115	-0.319549	-0.25679	-0.220679	-0.286596	-0.419536	-0.388922	-0.184075	-0.0796332	-0.00806222
TCGA-35-5375	0.171261	0.2596	0.0784559	0.282174	0.531554	0.130507	-0.25563	-0.204816	-0.012057	0.276956	0.334545	0.51011	-0.228168	0.0634118	-0.12144	-0.584482	0.540936	-0.0616501	0.408071	-0.40597	0.33513	0.0748906	-0.337254	-0.352235	0.124613	-0.515648	0.169297	-0.409136	0.0374546	0.0790354	0.277263	-0.441296	-0.404605	-0.472463	0.0552812	-0.361669	-0.372208	-0.422332	0.161978	0.0829476	-0.571926	-0.478438	-0.398251	-0.144568	-0.186647	-0.293949	-0.517472	-0.224928	-0.288518
TCGA-50-5939	0.142792	0.495742	-0.0256606	0.0987283	0.0522938	-0.0788644	0.287905	0.414136	0.140665	0.403926	0.315252	0.192392	0.43835	0.402006	0.149604	0.569896	0.231128	0.508539	0.209465	0.571988	0.164776	0.194829	0.357847	0.427031	0.255911	0.594191	0.340329	-0.0204882	0.279863	0.363749	-0.125955	0.540645	0.496174	0.581717	0.320559	0.458063	0.515024	0.537029	0.0338169	-0.132539	0.451124	0.516105	0.479026	0.56585	0.0239921	0.364004	0.497539	0.296282	0.456272
TCGA-55-8510	-0.20148	-0.350057	-0.513055	-0.308258	-0.0139699	-0.0184407	-0.44072	-0.142713	-0.549401	-0.551439	-0.473637	0.332582	-0.446176	-0.304013	0.369663	-0.582907	0.38805	-0.441187	0.324693	0.0904707	0.134039	0.15406	-0.622848	0.158951	-0.281218	-0.212814	0.364444	0.461055	-0.276737	-0.151651	-0.138234	-0.0102414	-0.0824936	-0.201128	0.135814	-0.238573	-0.117544	0.252668	-0.527268	0.119143	-0.0012805	-0.354704	-0.190126	-0.255057	-0.348085	-0.0463978	0.0199883	-0.14326	-0.0579466
TCGA-38-6178	0.196755	0.214831	0.296128	0.35945	0.219573	0.0113459	0.380345	0.24905	0.269571	0.44557	0.340201	-0.220579	0.428807	0.217328	-0.0521605	0.314641	-0.295652	0.395362	-0.207018	0.444636	-0.0600569	0.228609	0.557192	0.479684	0.100375	0.311743	-0.256321	-0.406232	0.0850692	0.303093	-0.0940223	0.299497	0.475249	0.290789	0.169896	0.383839	0.377122	0.143548	0.400917	-0.0951461	0.419114	0.398071	0.426135	0.441861	0.197606	0.293266	0.336359	0.300702	0.198126
TCGA-MN-A4N4	-0.114969	-0.296759	-0.222587	-0.407375	-0.199834	-0.190844	-0.335098	-0.341248	-0.390128	-0.317612	-0.290151	0.068907	-0.242219	-0.390921	-0.220147	-0.00863607	0.0788123	-0.359837	0.0613573	-0.129116	0.207381	0.027951	-0.487161	0.0736281	-0.379033	-0.12932	0.185476	-0.237386	-0.46778	-0.181141	-0.107006	-0.202957	-0.262631	-0.195469	-0.215507	-0.193078	-0.0107591	-0.40557	-0.386314	-0.391566	-0.0582184	-0.116492	-0.232859	-0.0751188	-0.406845	-0.371158	-0.264574	-0.196704	0.0401201
TCGA-44-7662	0.550365	0.367243	0.445723	0.422215	0.585428	0.28085	-0.0946556	0.0644833	-0.0960705	0.182114	0.202995	-0.410548	0.0874468	0.0445006	-0.309156	0.0176902	-0.490507	-0.223389	-0.400878	0.308226	0.120218	-0.426648	0.105971	0.379692	0.188002	0.242589	-0.363674	-0.450149	-0.424244	-0.0179286	-0.181956	0.141898	0.0159201	0.226411	-0.384678	-0.0465324	0.147644	-0.285771	0.113394	-0.40667	-0.164477	0.0684165	0.202284	0.151016	-0.164549	-0.030162	0.000960776	-0.138308	0.306849
TCGA-MP-A4T4	0.277898	0.0738372	-0.38135	-0.143633	-0.0188051	-0.250459	-0.440725	0.120414	-0.356412	-0.45181	-0.272093	-0.236553	-0.181824	-0.0192053	-0.151096	-0.555471	-0.272346	-0.00760146	-0.114125	-0.033535	0.0564723	-0.458525	-0.286314	0.170361	-0.0912627	-0.142299	-0.278285	0.00937628	-0.456587	-0.028459	-0.308964	0.0826492	0.00588886	-0.0738598	-0.26166	-0.178198	0.0457351	-0.257806	-0.186165	-0.212333	-0.0968859	-0.198912	-0.191323	-0.473641	0.0192645	0.0781612	0.0891215	-0.334498	-0.0444602
TCGA-95-A4VP	-0.507733	-0.508267	-0.499782	-0.674397	-0.520727	-0.373244	-0.420127	-0.307734	-0.524096	-0.546237	-0.555877	0.284	-0.560883	-0.36241	0.240519	-0.552628	0.172455	-0.288303	0.227756	-0.39955	0.347247	-0.0212944	-0.487	-0.217633	-0.460553	-0.455913	0.0745354	0.370554	0.0642414	-0.335017	0.443457	-0.448452	-0.347678	-0.508605	0.102281	-0.230499	-0.265238	0.425569	-0.324724	0.264063	-0.359139	-0.393541	-0.419327	-0.543126	-0.299306	-0.420233	-0.326207	-0.33486	-0.292944
TCGA-55-8206	-0.473218	-0.413699	-0.0213209	-0.334118	-0.528995	-0.299048	0.128531	-0.0660862	-0.105958	-0.141421	-0.32223	0.0418312	-0.028268	-0.229542	0.310669	0.20497	-0.113428	-0.314709	0.0290943	-0.111258	-0.000831331	0.4195	-0.341733	0.00372514	-0.266178	0.0839699	-0.192144	0.302428	0.0869249	-0.285562	-0.170669	0.220685	0.0619967	-0.0373078	0.0737338	0.183498	0.0682359	0.0748887	-0.144267	0.0244245	0.124078	0.071996	0.0180609	-0.389201	-0.439352	-0.0165708	0.183563	-0.0362389	-0.27038
TCGA-86-8585	0.11428	-0.097541	0.0360217	-0.340833	-0.0102746	0.0601533	-0.311145	-0.318347	-0.152399	-0.230257	-0.170271	-0.0479187	-0.393075	-0.25438	-0.00569923	-0.549375	-0.00120723	-0.250016	-0.159701	-0.247543	0.271428	-0.127058	-0.394604	-0.250274	-0.120356	-0.397439	0.0283555	0.0146895	-0.197591	-0.224029	0.13736	-0.233613	-0.263498	-0.346288	0.0154871	-0.178157	-0.358225	-0.260892	-0.145471	-0.351215	-0.40639	-0.335998	-0.264233	-0.412578	0.0857308	-0.281199	-0.448491	-0.10001	-0.193024
TCGA-95-7562	0.436022	0.475095	0.577381	0.632551	0.72429	0.437939	0.540899	0.268797	0.382725	0.595529	0.509453	-0.384885	0.22837	0.313718	-0.354854	-0.0370186	-0.382119	0.0098876	-0.13948	0.142786	0.173215	0.036924	0.54342	0.211227	0.384712	0.278357	-0.245694	-0.442181	-0.166258	0.290854	0.0066965	0.40584	0.246871	0.32103	-0.372254	0.223755	0.223423	-0.294798	0.421359	0.0119437	-0.104674	0.331587	0.387413	0.492019	0.431348	0.093194	0.196956	0.203831	0.348509
TCGA-05-4426	0.0349584	0.162898	0.10737	0.35909	0.350905	0.22884	-0.0306931	0.0575308	0.282834	-0.0960992	0.402264	-0.126211	0.40852	0.0724899	-0.143266	-0.140438	-0.158173	0.315457	-0.270735	0.00518851	0.0688424	0.21464	0.166678	0.0501305	0.279821	0.211051	-0.116218	-0.172269	0.142344	0.151787	-0.0870457	0.180208	0.139701	0.123542	-0.00222902	0.12884	0.105493	0.0216037	0.304882	0.298809	-0.081339	0.0334067	0.109437	0.191379	0.117611	0.334843	0.187848	-0.314058	0.138246
TCGA-55-8508	-0.555859	-0.543435	-0.566333	-0.662907	-0.58974	-0.417011	-0.498462	-0.446369	-0.570354	-0.482832	-0.669656	-0.162673	-0.542349	-0.494483	0.135465	-0.478418	-0.222108	-0.571811	0.0428458	-0.504567	0.343333	-0.234096	-0.455197	-0.22761	-0.500302	-0.541897	-0.0350319	0.274387	-0.23283	-0.391052	-0.259233	-0.457507	-0.438742	-0.563718	-0.44558	-0.291207	-0.338469	-0.0144325	-0.596651	-0.434064	-0.404625	-0.427561	-0.561775	-0.182312	-0.294839	-0.39183	-0.443577	-0.502048	-0.369918
TCGA-99-8025	-0.119243	-0.154498	-0.193716	-0.355094	-0.326922	-0.33331	-0.396238	-0.20832	-0.265712	-0.221094	-0.309058	-0.0447076	-0.218885	-0.189213	-0.21688	-0.461288	0.136487	-0.525274	-0.151601	-0.219021	0.0979827	-0.396254	-0.500115	-0.00961176	-0.0472659	-0.115228	0.0367582	-0.170542	-0.342001	-0.180597	0.247762	-0.322083	-0.146021	-0.236855	-0.0132767	-0.162527	-0.177259	-0.361193	-0.121611	-0.357616	-0.401196	-0.262267	-0.224214	-0.385752	-0.17546	-0.0902855	-0.0686642	-0.344472	0.101948
TCGA-44-7672	-0.360871	-0.0804308	-0.514745	-0.395742	-0.0233127	-0.335825	-0.505292	-0.097897	-0.505051	-0.5155	-0.382988	0.111507	-0.493225	-0.102981	0.0261551	-0.257015	0.130941	-0.540444	0.194614	0.0286269	0.403828	0.0441342	-0.5354	-0.158703	-0.251563	-0.0889172	0.28594	-0.158913	-0.464827	-0.00212323	0.0507953	-0.0479272	-0.362971	0.00849413	-0.201649	-0.230063	-0.0143459	0.457866	-0.502704	-0.0935404	-0.317681	-0.0705472	-0.237886	-0.0192564	-0.566875	-0.0512646	-0.232337	-0.2074	0.102347
TCGA-NJ-A4YG	-0.595449	-0.426363	-0.0323767	-0.681917	-0.622587	-0.164833	-0.177937	-0.359143	0.00354728	-0.0168125	-0.408238	0.319613	-0.342363	-0.374188	0.215949	0.338157	0.382514	-0.113868	0.31682	-0.374482	0.131215	0.371777	0.133209	-0.187086	-0.117359	-0.375814	0.39692	0.321001	0.0260092	-0.0678361	0.0805562	-0.365003	-0.214675	-0.415085	-0.185842	-0.293059	-0.403323	0.175795	-0.0359012	-0.234964	-0.261789	-0.348762	-0.517952	-0.277716	0.135114	-0.0616038	-0.383856	-0.298162	-0.201873
TCGA-44-8117	0.149313	-0.0540863	0.270006	0.136768	0.0678705	-0.0477214	-0.144284	-0.17655	-0.131777	0.185983	-0.0618051	-0.499456	0.0483407	-0.104024	-0.196326	0.284401	-0.48776	0.0268677	-0.491777	0.0949853	0.0781194	-0.133494	0.216181	0.218602	0.103329	0.194975	-0.210972	-0.275843	-0.480122	-0.34267	-0.0706421	0.105501	0.256949	0.129054	-0.439269	0.171544	0.148802	-0.308619	0.335157	-0.143923	-0.0615158	0.0999828	0.258392	0.251159	0.300449	-0.0616547	0.185483	-0.212798	0.406586
TCGA-62-A46O	0.560581	0.289078	0.402753	0.441909	0.507566	-0.0398001	0.0753677	0.122405	0.363999	0.334347	0.336613	-0.182094	0.275641	0.283356	-0.337888	0.568436	-0.0315284	0.572579	-0.204718	-0.249266	0.0922455	-0.523098	0.446263	-0.214884	0.0594165	-0.203559	-0.0255496	-0.088557	-0.0529711	-0.0615658	-0.0775875	-0.292436	-0.0840527	-0.223057	-0.174092	-0.0265193	-0.268079	-0.353165	0.105671	-0.414697	-0.132176	-0.195221	-0.136134	-0.0618537	0.068636	-0.177715	-0.166007	0.298242	-0.266941
TCGA-93-A4JO	0.134997	-0.248166	-0.248929	-0.274235	-0.131963	-0.108299	-0.417352	-0.306294	-0.352877	-0.443373	-0.310574	-0.309436	-0.310414	-0.416836	-0.0949614	-0.276205	-0.338001	-0.519901	-0.342632	-0.0293768	-0.132967	-0.44786	-0.51028	-0.313997	-0.174232	-0.192865	-0.370038	-0.181096	-0.0892194	-0.164178	-0.213955	-0.0765584	-0.210092	-0.250871	-0.218484	-0.282245	-0.190475	-0.127063	0.0560921	-0.0946508	-0.130124	-0.291227	-0.354569	-0.311992	-0.419374	-0.0299918	-0.245688	-0.294226	-0.178595
TCGA-67-3774	-0.560461	-0.165674	-0.190351	-0.474352	-0.478841	-0.246869	0.0807893	0.168477	0.0369011	-0.250148	-0.0903764	0.297501	0.152929	0.0572684	0.420725	-0.317238	0.268401	0.26218	-0.0182233	0.124879	0.162732	0.220821	-0.0335556	0.201738	-0.0544942	0.286704	0.21134	0.354124	0.312084	0.0766619	0.256255	0.157036	0.153313	0.202731	0.337321	0.214371	0.236081	0.563367	0.0130397	0.420643	0.443814	0.349534	0.215095	-0.00756172	-0.29917	0.163583	0.187429	-0.044595	0.034345
TCGA-86-8358	0.567154	0.527275	0.52646	0.620271	0.670906	0.406853	0.378816	0.456637	0.523793	0.462442	0.380586	-0.407478	0.323615	0.40542	-0.423253	0.538348	-0.276933	0.530991	-0.398218	0.102832	-0.0264429	-0.473073	0.48051	0.132144	0.197959	0.176874	-0.248569	-0.421414	-0.150126	0.110183	0.176539	0.102112	0.202766	0.0254353	-0.341209	0.200738	0.235129	-0.499574	0.364021	-0.0734101	0.183531	0.0212262	0.254038	-0.210657	0.24993	-0.24996	0.222725	0.0183801	-0.0553687
TCGA-62-8394	0.537294	0.349871	0.506055	0.477331	0.653091	0.291245	0.2916	0.191116	-0.0907687	0.0914357	0.446459	0.170092	0.0202012	0.13707	0.0481325	-0.106528	0.18218	0.054599	0.375155	0.121613	0.0380919	0.429666	-0.178773	0.269695	0.19175	0.0438127	0.323739	0.213606	-0.289419	0.12704	-0.0984136	0.132531	0.166688	0.08329	0.167267	-0.0495769	0.025289	-0.125409	-0.08419	-0.1706	0.0237929	0.043203	0.116469	0.35955	0.307303	0.224454	0.0869141	0.216596	0.278242
TCGA-MP-A4T6	-0.107807	-0.52437	-0.166005	-0.326945	-0.428751	0.0491262	-0.0866881	-0.453344	-0.268852	-0.296395	-0.279101	-0.173727	-0.332759	-0.454533	-0.0174061	-0.583749	-0.311074	-0.277715	-0.238068	-0.370236	0.00469883	-0.298378	-0.347439	-0.10681	-0.191334	-0.404324	-0.161032	0.217455	0.170316	-0.266599	-0.354943	-0.169411	-0.151777	-0.377432	-0.141284	-0.295169	-0.349675	-0.47693	-0.0374883	-0.0298009	-0.183705	-0.386316	-0.492386	-0.338372	-0.342985	-0.0912912	-0.32091	-0.511128	-0.251193
TCGA-55-8514	-0.477816	-0.603912	-0.338958	-0.672091	-0.626531	-0.28765	-0.441474	-0.44055	-0.436679	-0.22576	-0.46076	-0.0469103	-0.441257	-0.529973	0.236634	-0.53915	0.0231477	-0.483335	-0.085041	-0.501236	0.299785	-0.206605	-0.456275	-0.167201	-0.00585704	-0.461317	-0.101043	0.216665	0.0546199	-0.498659	-0.113483	-0.339249	-0.176925	-0.360905	0.0761924	-0.305433	-0.438098	-0.104179	0.469914	-0.0344457	-0.244867	-0.380825	-0.438032	-0.154601	-0.185467	0.0646851	-0.359479	-0.132985	-0.268903
TCGA-64-1681	-0.399664	-0.386691	-0.204679	-0.458022	-0.561523	-0.415016	-0.23448	-0.175386	-0.407583	-0.348171	-0.388705	0.467232	-0.212497	-0.188577	0.299817	-0.526181	0.481129	-0.626427	0.458862	-0.184888	0.24975	0.557956	-0.387838	-0.0223762	-0.296693	-0.130935	0.364608	0.297821	0.300505	-0.039948	0.430692	-0.0526049	-0.0667799	-0.00822756	0.378464	-0.0464531	-0.0195592	0.200704	-0.256403	0.318249	-0.322219	0.121079	0.102334	-0.396789	-0.342523	-0.0558123	-0.0792613	-0.00651926	-0.0722306
TCGA-50-5944	-0.351532	-0.270223	-0.234934	-0.333343	-0.510012	-0.389085	0.176566	0.0380219	-0.27811	-0.266723	-0.42536	0.394284	0.089777	0.0220059	0.152605	-0.53543	0.360545	-0.0979776	0.32556	0.106633	0.200549	0.423511	-0.207219	0.0024168	-0.103388	0.100567	0.256968	-0.114509	0.171035	-0.0612152	0.201305	0.12777	0.280032	0.197777	0.107877	0.163814	0.162354	0.230301	-0.100837	0.334985	0.0547638	0.209838	0.274488	0.322437	-0.30062	-0.140504	0.16508	-0.294593	0.00619284
TCGA-44-A47B	-0.377809	0.0776733	0.260526	-0.201128	-0.374555	0.287809	0.189956	0.278456	0.17587	0.399443	0.170623	-0.464587	0.332305	0.116891	-0.27902	-0.371341	-0.522885	-0.215602	-0.342274	-0.0146637	-0.119788	-0.323017	-0.28584	0.23769	-0.153322	0.373514	-0.395536	-0.249667	-0.0459535	0.172629	-0.0902421	0.0102499	0.289882	0.216647	-0.486038	0.271895	-0.0728777	-0.292497	-0.118896	0.215455	0.218386	0.211074	0.360899	0.124209	0.134936	0.0752991	0.158344	-0.111737	0.238353
TCGA-L4-A4E6	-0.638532	-0.598783	-0.641102	-0.676063	-0.69513	-0.638999	-0.342845	-0.200963	-0.609353	-0.562944	-0.609994	0.226828	-0.521738	-0.433639	0.30964	-0.628919	0.172071	-0.586384	0.244173	-0.109531	0.296571	0.149788	-0.699042	-0.2857	-0.557845	-0.233016	0.0604263	0.450921	-0.111855	-0.404343	-0.0870244	-0.182696	-0.0716282	-0.256211	-0.177787	-0.124964	-0.184404	0.394053	-0.642195	0.0820734	-0.00557529	-0.364258	-0.0908306	-0.503808	-0.473226	-0.163621	-0.215814	-0.328802	-0.297795
TCGA-49-AARR	-0.603483	-0.558872	-0.628167	-0.642569	-0.727375	-0.604629	-0.396046	-0.245586	-0.597691	-0.573558	-0.555031	0.397217	-0.495558	-0.300739	0.141739	-0.598286	0.371051	-0.587264	0.31682	-0.259137	0.180674	-0.0334893	-0.634288	-0.177122	-0.513224	-0.378715	0.179956	0.353138	-0.352953	-0.34917	-0.0403524	-0.276675	-0.291148	-0.399527	0.13288	-0.163654	-0.156701	0.413477	-0.563307	0.1153	-0.125952	-0.295982	-0.378704	-0.560143	-0.618407	-0.209906	-0.220455	-0.446247	-0.389677
TCGA-49-4507	0.0301254	0.0728658	-0.0537713	-0.199237	0.325124	-0.0432154	-0.507331	-0.263588	-0.223249	-0.312788	-0.207729	0.173354	-0.261989	-0.198663	-0.0492436	-0.521384	0.30095	-0.0969488	0.294478	-0.414597	0.338437	-0.301989	-0.474703	-0.35805	0.0562345	-0.471872	0.483577	-0.083304	-0.292525	-0.112686	0.287359	-0.569724	-0.417109	-0.475612	0.137863	-0.399725	-0.499331	0.033482	-0.0098035	-0.322314	-0.510122	-0.405575	-0.413872	-0.365202	0.0036033	-0.285421	-0.38437	-0.223146	-0.369666
TCGA-75-7027	0.306547	0.315271	0.298377	0.263625	0.406084	0.25908	0.312681	0.0363494	0.348457	0.142564	0.150275	0.171211	0.209774	0.154261	-0.112747	0.655116	0.290226	0.220853	-0.00142427	0.00441001	0.108699	-0.434535	0.410931	-0.0368851	0.0580195	-0.0325733	0.289282	-0.0232727	0.0504686	0.316781	0.0577739	-0.21651	-0.102379	-0.147184	0.0290878	-0.0831208	0.0097961	-0.273787	0.0021452	-0.165687	-0.135716	0.0598982	-0.0498304	-0.0978361	0.422265	-0.251979	-0.183729	0.145534	-0.123996
TCGA-38-4625	0.600353	0.430419	0.492176	0.552736	0.700778	0.530258	0.0103232	0.242637	0.386011	0.498815	0.467127	-0.296977	0.194055	0.25186	-0.285339	0.434269	-0.286939	0.351356	-0.344679	0.120689	0.161421	-0.146616	0.553715	-0.43145	0.471232	0.0181586	-0.218602	-0.411732	0.276895	0.186931	0.0354976	-0.0317578	-0.157677	0.0654225	0.124109	-0.0520485	0.0806052	-0.0311517	0.498694	0.161382	-0.2043	-0.0694128	-0.0299338	0.15055	0.324843	0.0122884	-0.104309	0.427488	0.154802
TCGA-44-8120	-0.200388	-0.107749	0.344677	0.030512	-0.364156	-0.0379935	0.0649405	0.178772	0.218764	0.359652	0.0254677	-0.347229	0.297547	0.0443564	-0.14005	0.0812817	-0.326318	-0.197402	-0.280502	0.306746	-0.154281	0.354535	0.166617	0.204005	0.0495816	0.292415	-0.195469	-0.324619	-0.27376	-0.039989	0.019406	0.36268	0.443555	0.304169	0.0325367	0.326848	0.383516	0.0264346	0.241523	-0.0741928	0.388397	0.275795	0.419203	0.450009	0.10036	0.184174	0.416905	-0.0962455	0.284462
TCGA-44-6776	-0.561778	-0.47461	-0.0289957	-0.474664	-0.625721	-0.346299	0.18532	-0.0648496	0.0194704	0.0603269	-0.0912871	0.442308	0.0324189	0.00823178	0.36472	0.117058	0.412017	0.0251726	0.416516	-0.139952	0.38931	0.327167	0.49184	0.0256745	-0.0759767	-0.0235152	0.367762	0.270145	0.402447	-0.275201	0.160193	0.0308323	0.106639	0.0164522	0.355367	0.16897	0.0390345	-0.166447	0.30512	0.11252	0.266444	0.0939054	0.0106754	0.15842	0.462252	-0.0949082	0.0864814	0.0168766	0.0551276
TCGA-62-8402	0.472106	0.408141	0.586507	0.368505	0.437295	0.449911	0.330341	0.0859512	0.473533	0.177976	0.229827	-0.190314	0.273484	0.133689	-0.247013	0.170192	-0.270786	0.208508	-0.0115929	0.0609231	-0.0421369	-0.565812	0.439279	0.209221	0.344419	0.12673	-0.168234	-0.17986	-0.178771	0.0833755	-0.230394	0.0815895	0.0812624	0.177097	-0.126646	0.0235302	-0.0342488	-0.368681	0.392653	0.0245552	0.215651	0.117445	0.0265516	0.398417	0.341467	0.257676	-0.0589459	0.181597	0.122796
TCGA-75-5125	0.618624	0.489842	0.494496	0.663475	0.655938	0.28544	0.207442	0.427583	0.443599	0.456117	0.485554	-0.467909	0.431926	0.45626	-0.115352	0.471861	-0.456368	0.513643	-0.404905	0.223505	-0.0717441	-0.233109	0.269492	0.216301	0.296912	0.386888	-0.293225	-0.313024	-0.0836596	0.206353	-0.136785	0.378683	0.297989	0.316377	-0.211817	0.171152	0.298715	-0.192896	0.127587	0.00178679	0.349106	0.228029	0.345923	0.337273	0.405785	0.362661	0.315998	0.0869689	0.114966
TCGA-64-1678	0.120909	0.0911177	0.0278475	0.141663	0.437212	0.166776	-0.383889	-0.295847	0.147154	0.165625	0.0612065	0.103006	-0.300044	-0.0457458	-0.190087	-0.242321	0.233005	0.0483493	0.270651	-0.496679	0.253628	-0.328927	-0.070954	-0.566389	0.0276371	-0.589944	0.351982	-0.0016995	0.137637	-0.193842	0.176661	-0.593268	-0.449824	-0.517517	-0.134475	-0.4245	-0.50524	-0.495338	0.250672	-0.223591	-0.656602	-0.470853	-0.540154	-0.400595	-0.103833	-0.465415	-0.610626	0.184897	-0.382174
TCGA-97-7554	-0.0530089	0.0118107	-0.274665	-0.0363147	-0.0699237	-0.219354	-0.00916326	0.111355	0.0142825	0.169109	0.0443251	-0.3699	0.227879	0.133878	-0.285829	0.219199	-0.416564	0.166313	-0.422442	0.397809	0.126671	0.107619	-0.0857306	0.151682	-0.00998979	0.35475	-0.207718	-0.268877	-0.207917	-0.0604964	-0.253112	0.314061	0.200811	0.485261	-0.471273	0.137404	0.366303	0.290872	0.0166044	0.0799582	0.30603	0.32182	0.299802	0.0885989	0.0376127	0.117775	0.221659	-0.0987526	0.351117
TCGA-78-7167	-0.339071	-0.37022	0.308395	-0.398399	-0.595197	-0.110137	0.15547	-0.306435	0.280118	0.0217455	-0.0935094	0.113864	0.00903748	-0.206489	0.0473876	0.139466	0.110381	-0.204086	-0.0318327	-0.302138	0.0409948	-0.313641	0.133848	0.245362	-0.174412	-0.22361	0.0155154	0.111663	0.0738018	-0.406268	-0.3165	-0.255121	0.00211277	-0.317035	0.0609048	-0.0889321	-0.323106	-0.352766	0.290528	-0.351555	-0.00905196	-0.186994	-0.259834	-0.137343	-0.448528	-0.107569	-0.167514	-0.194104	-0.234547
TCGA-50-6595	0.473475	0.565672	0.481416	0.608319	0.617676	0.381131	0.000720975	0.395369	0.541984	0.424447	0.578849	-0.41159	0.425524	0.462436	-0.507655	0.424038	-0.431647	0.0911973	-0.309775	0.494798	0.157825	-0.510452	0.530116	0.416201	0.430462	0.457099	-0.340936	-0.619317	-0.338726	0.406332	0.154052	0.332793	0.176819	0.510256	-0.179322	0.203283	0.434085	0.0461265	0.430487	-0.303696	0.0429947	0.438636	0.453091	0.460342	0.0534253	0.528096	0.250256	0.143703	0.369084
TCGA-64-1677	0.453949	0.13094	0.235881	0.30162	0.530882	0.317463	-0.357856	-0.255258	0.169917	0.0702951	0.285358	-0.109086	-0.179498	-0.0614758	-0.30812	-0.325481	-0.0745481	-0.0817476	-0.152808	-0.46823	0.130594	-0.268244	0.00163565	-0.510258	0.0870519	-0.538559	-0.0734949	-0.247328	0.30671	-0.107094	0.0644735	-0.483565	-0.480763	-0.490971	-0.323503	-0.46504	-0.50857	-0.453205	0.22452	-0.160542	-0.56909	-0.498421	-0.555931	0.0638353	0.0233399	-0.316257	-0.564833	-0.0141166	-0.389277
TCGA-97-A4M6	-0.46684	-0.440716	0.030984	-0.617595	-0.632481	-0.139535	-0.114472	-0.121671	-0.186307	-0.2621	-0.326292	0.102165	0.0150721	-0.148635	0.28948	-0.038772	0.105026	0.394366	0.14846	-0.223044	-0.168064	0.508164	-0.347183	0.0953394	-0.10212	0.0189285	0.192506	0.244764	0.098742	-0.0953941	-0.214167	0.0142294	0.0848037	-0.0675493	0.0883685	0.0740578	-0.0269184	0.150097	-0.172118	-0.000722773	0.318391	0.0324565	-0.0237388	-0.256708	0.117012	0.435651	-0.00682216	-0.100996	-0.170313
TCGA-97-8547	-0.131109	-0.359115	-0.378685	-0.339438	-0.318456	-0.145243	-0.228741	-0.199673	-0.48234	-0.450843	-0.22141	-0.122495	-0.355738	-0.338226	0.140625	-0.11919	-0.184998	-0.248283	0.00170087	-0.190166	0.0460007	0.153843	-0.46785	-0.163327	-0.0339021	-0.317667	0.225268	0.217144	-0.0192801	0.034587	-0.0934282	-0.283176	-0.23956	-0.124833	-0.151364	-0.335255	-0.234063	0.086643	-0.28119	-0.14028	-0.138393	-0.0817874	-0.230105	-0.449267	-0.0979167	-0.268338	-0.261774	-0.343253	-0.105361
TCGA-62-A470	-0.379479	-0.319504	-0.198216	-0.55858	-0.535134	-0.0814359	-0.00209009	-0.260559	-0.155122	0.109013	-0.280277	0.412671	-0.30371	-0.0651756	0.329782	-0.250488	0.431668	0.0422612	0.453019	-0.385606	0.231092	-0.0480157	-0.175456	-0.200273	-0.151527	-0.31049	0.322127	0.531132	0.553881	-0.189242	0.0896558	-0.333117	-0.197506	-0.331689	0.196996	-0.082258	-0.376745	0.0606079	-0.0440243	-0.028471	-0.0793104	-0.233798	-0.339258	-0.296653	0.285276	-0.295798	-0.270775	0.313249	-0.166829
TCGA-62-8395	-0.348054	-0.212605	0.0275837	-0.358523	-0.539381	-0.291556	0.318891	0.151189	-0.0419416	-0.242757	-0.317327	0.218371	0.222536	0.0505029	0.446118	-0.0991991	0.290494	0.0345078	0.0572647	0.260547	0.064475	0.482162	0.209642	0.397582	-0.126349	0.39318	0.087024	0.343396	0.165473	-0.163005	-0.0615076	0.359266	0.379194	0.317591	0.487187	0.415815	0.377842	0.148661	-0.184646	0.236732	0.401784	0.376701	0.364836	0.243292	0.385428	0.125981	0.420031	0.0138211	0.463116
TCGA-55-7727	0.115635	0.232002	0.260041	0.207683	0.111985	-0.241388	-0.0290063	0.0859307	0.382558	0.187522	0.189583	0.113461	0.207257	0.279271	-0.234847	0.219694	0.118262	0.153202	-0.00664877	-0.0678129	0.0475264	-0.210549	0.244788	-0.454651	-0.0306086	0.0250378	-0.00233215	0.146053	0.189417	0.00133094	-0.250333	0.0929541	0.0325037	0.118882	-0.270962	-0.0691628	-0.00460758	-0.169272	0.0807045	0.138971	-0.0356938	0.00273093	0.0388071	0.00387637	-0.273783	-0.0196371	-0.000547619	0.120255	-0.24623
TCGA-73-4675	-0.494176	-0.460401	-0.510127	-0.421043	-0.58664	-0.0721929	-0.425623	-0.323425	-0.385603	-0.371414	-0.340481	0.226583	-0.309462	-0.221462	-0.0324475	-0.159465	0.268956	-0.307457	0.16702	-0.431269	0.154732	-0.157913	-0.39282	-0.037931	-0.0914075	-0.295079	0.0380189	-0.0853082	-0.0873335	-0.186626	0.286384	-0.420305	-0.145447	-0.22883	0.22532	-0.118799	-0.219131	-0.278613	-0.167401	0.278245	-0.320891	-0.132031	-0.201705	-0.0983513	0.219599	-0.19232	-0.314395	-0.236979	0.106087
TCGA-38-4628	0.145201	0.132382	-0.112185	0.235776	0.439613	0.210982	-0.0659117	0.109494	-0.138056	0.0692809	0.10493	0.237665	-0.0302207	0.143021	0.123147	-0.341355	0.136426	0.0810494	0.129106	-0.15794	0.323977	0.25727	-0.297294	-0.0321744	0.313079	0.0648132	-0.00226274	-0.298631	0.0414311	0.29334	0.375102	-0.0434272	0.014088	0.164808	0.0600049	-0.0258194	0.0728437	-0.259669	0.16946	0.103304	-0.279574	0.0496549	0.00268683	0.0948622	0.165702	-0.00823825	-0.00546474	0.0445527	0.154977
TCGA-O1-A52J	-0.398615	-0.487129	-0.316522	-0.433319	-0.563417	-0.362918	0.250372	-0.174102	-0.30364	-0.297304	-0.279825	0.0466585	-0.309181	-0.282269	0.117048	0.0370022	-0.0514027	0.436328	0.0714148	-0.364527	0.146318	0.291044	-0.0368938	-0.297848	-0.366819	-0.221573	0.0109875	0.102542	-0.0450016	-0.491626	-0.280242	-0.00206892	-0.0986834	-0.170665	0.0870147	-0.0497175	-0.254564	-0.0870711	-0.301652	0.0230571	0.0358073	-0.324833	-0.252581	-0.242946	0.403266	-0.0801456	-0.175547	-0.156815	-0.298612
TCGA-05-4396	-0.215369	-0.0177905	-0.175881	0.0500687	-0.224742	-0.148817	0.438154	0.0236251	0.252903	0.227506	-0.062453	0.329915	0.257116	0.103487	0.13884	0.354462	0.168716	-0.0457334	0.314404	0.231525	0.15935	0.177099	0.161279	-0.0285642	0.0112086	0.212981	0.239383	0.458005	0.393966	-0.0185501	0.0315472	0.238158	0.0867213	0.270815	0.28199	0.280541	0.208702	0.109945	-0.123703	0.222165	0.409788	0.306135	0.138629	0.511145	-0.0171173	0.308153	0.231245	0.135214	0.0466662
TCGA-44-7660	0.31132	0.115142	0.298431	0.246818	0.532779	0.181376	-0.0500048	-0.279576	-0.0538216	0.0362398	-0.0152817	0.192965	-0.410963	-0.232777	-0.215867	-0.330909	0.306622	-0.393655	0.256716	-0.325166	0.162855	-0.353549	-0.46564	-0.225077	-0.0262074	-0.331546	0.142782	-0.343121	-0.25779	-0.252835	-0.120537	-0.300411	-0.305102	-0.412977	-0.137783	-0.236275	-0.281097	-0.520559	0.222077	-0.54274	-0.354078	-0.401842	-0.382616	-0.411699	-0.1567	-0.375428	-0.305401	0.0348934	-0.445797
TCGA-86-8279	0.299668	0.195751	0.499694	0.431455	0.393251	0.193068	0.379553	0.0048933	0.297227	0.31447	0.109568	-0.405094	0.149614	-0.0417493	-0.314721	0.279671	-0.426856	0.212752	-0.423348	-0.0668575	-0.133066	-0.158043	0.341954	0.00724583	0.0162636	0.104928	-0.399686	-0.355423	-0.0300532	-0.0250846	-0.218203	0.0985435	0.056282	0.0174514	-0.436622	0.0623275	-0.0262978	-0.499936	0.414894	-0.248914	0.107842	0.171118	0.0742227	0.0301152	-0.349872	0.0788267	-0.120594	-0.00922218	0.227496
TCGA-97-7937	-0.0277309	-0.116679	0.00759779	-0.125493	-0.201426	-0.250551	0.0274851	-0.413229	-0.0105137	0.31195	0.0875364	-0.404345	-0.0943814	-0.282813	-0.37579	0.0484966	-0.380691	-0.00715164	-0.413895	-0.219805	-0.0200398	-0.475868	-0.139504	-0.167217	-0.148676	-0.172701	-0.386173	-0.213438	-0.131631	-0.398021	-0.202511	-0.277171	-0.349117	-0.201193	-0.554526	-0.254081	-0.30369	-0.565995	0.328821	-0.427119	-0.0665441	-0.159844	-0.275197	-0.292799	-0.202704	-0.282666	-0.438216	-0.0551746	-0.0501285
TCGA-05-5420	-0.00870416	-0.130115	-0.346107	-0.106894	0.190835	-0.00287781	-0.514038	-0.31195	-0.127917	0.0377584	-0.00508961	0.47069	-0.287863	-0.230003	0.199836	0.0117448	0.518184	-0.0490257	0.462341	-0.445276	0.362961	0.482076	-0.393019	-0.641357	0.0309495	-0.563847	0.549263	0.214566	0.314609	-0.100275	0.240313	-0.527411	-0.502535	-0.460494	0.220127	-0.41142	-0.548669	0.446119	-0.0580145	0.21651	-0.569138	-0.516919	-0.478926	-0.154757	0.275518	-0.0658946	-0.525034	0.270531	-0.452425
TCGA-78-7542	0.557016	0.57131	0.627377	0.570776	0.654368	0.329525	0.174469	0.183283	0.487089	0.359944	0.659695	-0.305878	0.481681	0.329535	-0.403747	0.464606	-0.347755	0.336221	-0.254603	0.16311	0.204556	-0.250283	0.427136	0.177451	0.464282	0.314862	-0.256907	-0.308793	-0.188166	0.23513	-0.34283	0.173513	0.184363	0.381504	0.00875774	0.137798	0.120831	-0.444331	0.488369	-0.190656	-0.097808	0.155988	0.361737	0.111489	0.509138	0.368569	0.175649	0.12635	0.243167
TCGA-67-3771	-0.255072	0.00678793	-0.126328	-0.0389332	-0.138301	-0.00993736	-0.196437	-0.0712648	-0.068358	-0.0114122	0.0502471	0.0552445	-0.010036	0.0320973	0.0515375	-0.0749535	0.187328	-0.229515	0.0221776	-0.159053	0.0878896	-0.151578	-0.0314802	0.0537894	-0.218024	-0.0662325	0.0353991	0.066078	0.103175	0.137606	-0.111976	-0.123596	-0.12236	-0.202364	0.0465534	-0.115161	0.0168756	-0.168678	-0.0242054	-0.277219	-0.0544285	-0.191037	-0.0971633	0.245204	-0.460627	-0.216203	-0.237009	0.197463	-0.0871072
TCGA-38-7271	-0.640514	-0.337625	-0.401677	-0.567035	-0.479784	-0.533894	-0.465245	0.0870803	-0.368603	-0.319776	-0.485312	0.183064	-0.259012	-0.0797947	0.229904	-0.497226	0.159326	-0.577733	0.196138	0.20552	0.452608	0.471487	-0.562476	-0.17883	-0.419016	0.306748	0.389559	0.00269381	-0.00547072	-0.0151345	0.195865	0.317044	0.155568	0.255432	-0.119484	0.142389	0.386626	0.563989	-0.414756	0.296821	0.0350874	0.221377	0.345158	-0.277924	-0.443935	-0.025295	0.377648	-0.352762	0.233168
TCGA-78-7163	-0.117976	-0.263845	0.137525	0.334266	0.0812608	0.15335	0.268976	-0.290418	0.457948	0.0311666	0.344352	0.189995	0.320315	-0.171421	-0.0620969	0.00349579	0.183944	0.117801	0.10418	-0.294937	0.174461	0.541999	0.466137	-0.194278	0.115191	0.00676604	0.0114671	-0.388899	0.0958631	-0.00840748	-0.126286	-0.0687635	-0.0233017	0.0174526	0.300557	0.00535699	-0.134828	-0.406147	0.264703	-0.152936	0.0642358	-0.0243383	-0.204849	0.256972	0.429303	0.202317	-0.0491262	0.100682	-0.205043
TCGA-73-4658	-0.451001	0.0751014	-0.178989	-0.0878344	-0.247355	-0.022563	-0.109308	0.34758	-0.0812537	0.119796	-0.0848174	-0.0795317	0.164981	0.321837	0.0831535	-0.32159	-0.16805	-0.0253728	0.0286505	0.417414	0.364697	0.416609	-0.0206351	0.350818	0.20529	0.490019	-0.0332527	-0.245321	0.175571	0.450611	0.494552	0.412408	0.414948	0.515034	0.124704	0.378225	0.51187	0.500396	0.0857613	0.514869	0.28652	0.419847	0.539232	0.15239	0.46022	0.0942468	0.452438	0.207521	0.586676
TCGA-97-8171	0.110219	-0.208862	0.234404	-0.0646566	-0.0029936	0.198108	0.225202	-0.332834	0.0834083	-0.0810936	0.0531732	0.228063	-0.363394	-0.357419	-0.139356	-0.048957	0.252025	0.381897	0.173046	-0.368634	0.213988	-0.160344	0.456279	-0.161992	-0.0168105	-0.411509	-0.0375838	0.209686	0.141396	-0.297816	-0.17811	-0.325942	-0.193513	-0.403914	-0.0367317	-0.314061	-0.47343	-0.515344	0.240555	-0.174191	-0.150606	-0.370824	-0.475234	-0.27685	0.403487	-0.39464	-0.503778	0.015185	-0.273116
TCGA-44-6148	-0.48511	-0.429436	-0.397245	-0.441345	-0.630977	-0.501607	0.107522	-0.136301	-0.393399	-0.471913	-0.291683	0.403582	-0.222757	-0.234372	0.0206861	-0.10232	0.300788	-0.558043	0.220655	-0.112175	0.107022	0.303306	-0.549338	0.0762899	-0.392092	0.0125205	-0.054364	0.123195	0.206873	-0.206468	-0.222666	0.015788	-0.0294826	-0.145512	0.183624	0.0392541	0.0587237	0.0183056	-0.337174	0.0863222	0.143412	0.119492	-0.109219	-0.348583	-0.57022	-0.313552	0.0432372	-0.387843	-0.28747
TCGA-MP-A4T7	-0.123542	-0.178428	-0.167078	-0.38126	-0.42934	-0.0529122	-0.0587425	-0.172499	-0.101364	-0.44617	-0.335518	0.225196	-0.264094	-0.137742	0.216777	0.111211	0.31488	0.368873	-0.014216	-0.0564081	0.0592274	-0.188821	0.00529806	-0.0936216	-0.0861295	-0.249891	0.232871	0.460738	0.2155	0.0732618	0.298484	-0.27945	-0.17255	-0.352768	0.398897	-0.134478	-0.249713	0.324257	-0.329383	0.277108	-0.175745	-0.275723	-0.24875	-0.132404	0.447334	-0.13931	-0.121081	0.195569	-0.14831
TCGA-49-4514	-0.387378	-0.139185	-0.375788	-0.227292	0.041531	-0.166855	-0.404335	-0.363056	-0.341522	-0.553234	-0.511548	0.625666	-0.550304	-0.335472	0.165511	-0.564332	0.673268	-0.144161	0.647368	-0.556544	0.436451	0.151933	-0.263114	-0.549537	-0.360345	-0.547224	0.504411	0.309466	0.130311	-0.264866	0.319338	-0.47679	-0.495016	-0.496666	0.276607	-0.483772	-0.429108	0.037237	-0.332969	0.164258	-0.576285	-0.388631	-0.553405	-0.482661	-0.296877	-0.476338	-0.496197	0.0565987	-0.367685
TCGA-55-8621	-0.523211	-0.498339	-0.565301	-0.639148	-0.630419	-0.51721	-0.238867	-0.115026	-0.528975	-0.613724	-0.572037	0.263818	-0.425039	-0.274243	0.403057	-0.505137	0.220775	-0.495864	0.06359	-0.0114467	0.136099	0.300943	-0.502285	-0.055979	-0.44663	-0.121482	0.000875764	0.385763	0.140459	-0.361125	0.0030008	0.0781341	-0.0664483	-0.0920482	0.0595521	-0.00444528	0.028187	0.459909	-0.500326	0.246326	0.182815	-0.172619	0.0336999	-0.491848	-0.172061	-0.0730499	0.0455137	-0.434269	-0.216189
TCGA-55-8614	0.0607683	0.387457	0.313403	0.0295166	0.240169	0.220023	0.286914	0.136205	0.0449397	0.225908	0.0941541	0.212157	0.104741	0.088137	0.0926271	-0.312004	0.21168	0.0168538	0.309308	0.511735	0.024276	-0.241771	-0.193885	0.329905	-0.0218485	0.318424	0.0475105	0.182807	-0.324393	0.338498	-0.0636873	0.272565	0.129898	0.158794	0.0686004	0.176993	0.357829	0.105408	0.0410664	-0.145541	0.168914	0.358606	0.333499	0.0904339	-0.0913011	0.0512827	0.315471	0.0209351	0.3406
TCGA-71-8520	0.410246	0.213187	0.20561	0.43138	0.374367	0.308444	0.27934	0.281593	-0.10714	0.0044802	0.354052	-0.112933	0.184321	0.251942	0.156979	0.186326	-0.20049	-0.126621	-0.0259641	0.268852	-0.147008	0.146131	-0.152772	0.4818	0.279435	0.24532	-0.103309	0.164679	0.22722	0.268006	-0.00288247	0.176858	0.190875	0.318408	-0.0745352	0.150381	0.247161	-0.1614	-0.0220487	0.420328	0.339358	0.291767	0.405099	0.195715	0.309344	0.311428	0.290093	0.0831889	0.235787
TCGA-69-7978	0.191293	0.234283	-0.184741	0.115396	0.00942705	-0.213623	-0.0390168	0.288924	-0.0255057	-0.0661998	-0.149149	-0.385083	0.23986	0.136156	-0.165645	0.0138509	-0.376454	-0.465638	-0.39652	0.369631	0.194402	-0.287485	0.036725	0.476956	-0.160979	0.260384	-0.380977	-0.376654	-0.275346	0.0107172	-0.321936	0.230844	0.282693	0.328755	-0.415238	0.148375	0.282869	0.185531	-0.189054	-0.304881	0.400152	0.161891	0.227661	0.172622	-0.101631	0.437019	0.188595	-0.198626	0.19106
TCGA-L9-A443	-0.0404111	-0.393042	-0.130507	-0.397639	-0.382922	-0.213772	-0.489759	-0.173318	-0.315852	-0.194819	-0.0699935	0.0849301	-0.249891	-0.186141	0.184435	-0.426923	0.0953365	-0.338552	-0.0341572	-0.0792733	-0.0882244	-0.0685871	-0.423534	0.0542687	0.0513345	-0.209675	-0.194848	0.199516	-0.121246	-0.0523354	0.235426	-0.210263	0.079308	-0.166226	0.0757694	0.00409598	-0.0497766	-0.262459	-0.0219593	-0.000592334	-0.167418	-0.112538	0.0217723	-0.281458	-0.286604	-0.111334	0.0832653	-0.14758	0.143959
TCGA-55-7573	-0.506177	-0.465954	-0.0703477	-0.397523	-0.540814	-0.346878	0.17486	-0.0946691	-0.187678	-0.122309	-0.217882	0.174012	0.033654	-0.194865	0.0852472	-0.0449083	0.135353	-0.505491	0.097955	0.0316844	-0.170641	0.0498643	-0.08016	0.26249	-0.386978	0.129473	-0.0180926	0.233245	-0.316848	-0.306292	-0.331294	0.247219	0.29784	0.108102	-0.0868741	0.1961	0.192766	-0.0581608	-0.313752	-0.00870678	0.187021	0.209454	0.289887	-0.168644	-0.51997	0.0916682	0.1312	-0.211182	-0.251023
TCGA-78-7154	0.59208	0.398204	0.336742	0.559547	0.650219	0.368976	0.0347004	0.0244063	0.419973	0.342267	0.415254	0.330258	0.200383	0.248913	0.0325942	0.331191	0.425809	0.512875	0.401328	0.109033	-0.00966183	-0.342093	0.478284	-0.239104	0.376374	-0.0624294	0.357082	0.293034	-0.0725431	0.23915	0.282008	-0.0716736	-0.0866491	-0.00285626	0.257237	-0.066686	-0.0701921	-0.0753703	0.181648	0.394281	-0.063994	0.0014283	0.117122	0.261306	0.358913	-0.263839	-0.00887804	0.292651	-0.0273771
TCGA-44-3918	-0.537956	-0.555408	-0.65946	-0.635714	-0.675948	-0.724608	-0.609937	-0.517875	-0.440468	-0.50355	-0.641	-0.516536	-0.487606	-0.50888	-0.526907	-0.653289	-0.535573	-0.624694	-0.455444	-0.515828	0.0799363	-0.550533	-0.726584	-0.671327	-0.589388	-0.53491	-0.431209	-0.401661	-0.18928	-0.562623	-0.577022	-0.521463	-0.477431	-0.486239	-0.594791	-0.491738	-0.504142	-0.541443	-0.6654	-0.606587	-0.555213	-0.527741	-0.478647	-0.542272	-0.591091	-0.447391	-0.465755	-0.56022	-0.637574
TCGA-S2-AA1A	-0.517968	-0.618676	-0.663209	-0.711749	-0.698373	-0.559137	-0.579272	-0.481043	-0.641065	-0.595535	-0.605271	0.151006	-0.552521	-0.541348	0.266328	-0.622559	0.129874	-0.683013	0.112767	-0.257303	0.191388	-0.02063	-0.709332	-0.46376	-0.548143	-0.476432	0.132016	0.488763	0.00698733	-0.36983	-0.230201	-0.407447	-0.459176	-0.449144	-0.0637816	-0.437603	-0.333503	0.0100949	-0.640343	0.0569255	-0.0968495	-0.353494	-0.47432	-0.370958	-0.590543	-0.31887	-0.413243	-0.519215	-0.476494
TCGA-05-5423	-0.00107413	-0.269969	-0.196229	0.0205202	-0.125289	-0.0635801	-0.277139	-0.215844	-0.0776004	0.283069	0.0824351	0.429991	-0.186324	-0.0596443	0.384706	-0.172745	0.364918	-0.132344	0.298408	-0.422534	0.202234	0.532192	-0.352013	-0.623106	0.11067	-0.488628	0.315065	0.388539	0.443153	-0.182789	0.205172	-0.332887	-0.245451	-0.285617	0.320059	-0.243542	-0.370811	0.0586483	0.0260244	0.330896	-0.409942	-0.4194	-0.286851	-0.261366	0.0184616	0.157605	-0.340333	0.161584	-0.231297
TCGA-50-6591	0.580622	0.503502	0.687017	0.648565	0.706927	0.253125	0.464788	0.339021	0.528402	0.556934	0.517126	-0.468701	0.370277	0.376709	-0.532572	0.377429	-0.483388	0.225812	-0.355571	0.0361466	-0.125445	-0.42967	0.582315	0.238839	0.191153	0.0724024	-0.447437	-0.65669	-0.486387	0.0456406	-0.0844176	0.0948462	0.100846	0.0469931	-0.455282	0.0800009	0.0538577	-0.585776	0.439666	-0.466453	0.10078	0.15365	0.207904	0.263572	0.336445	-0.139569	0.103068	0.0913189	-0.123237
TCGA-49-4505	-0.617833	-0.540122	-0.5793	-0.70173	-0.669394	-0.499055	-0.523278	-0.434989	-0.480695	-0.531667	-0.597894	-0.0615981	-0.328814	-0.47534	-0.0115716	-0.784445	-0.0412117	-0.698097	-0.246955	-0.408813	0.377862	0.268494	-0.54845	-0.411077	-0.26064	-0.31891	-0.00365775	-0.339199	-0.17691	-0.200082	0.213136	-0.294427	-0.049199	-0.139228	-0.179811	-0.301278	-0.177249	0.297473	-0.267673	-0.030494	-0.507347	-0.347646	-0.130336	-0.126908	-0.557539	-0.0957394	-0.178407	-0.410407	0.0277706
TCGA-97-8552	-0.533493	-0.585889	-0.557374	-0.5961	-0.695661	-0.479872	-0.445191	-0.326821	-0.550722	-0.550056	-0.557924	0.312728	-0.533952	-0.464528	0.389557	-0.690435	0.228056	-0.577528	0.344741	-0.517932	0.126049	0.315597	-0.61525	-0.388951	-0.447928	-0.487617	0.128022	0.468391	0.0633879	-0.409877	0.0700287	-0.357027	-0.282127	-0.467963	0.365849	-0.335804	-0.418167	0.0968107	-0.491989	0.0972786	-0.36033	-0.42971	-0.478895	-0.61004	-0.420776	-0.338085	-0.388176	-0.452948	-0.469484
TCGA-MP-A4TJ	-0.368008	-0.267528	-0.266099	-0.454629	-0.414455	-0.235367	-0.390281	-0.0279909	-0.136951	-0.337214	-0.36372	-0.0620267	-0.243821	-0.251716	0.073881	0.143039	-0.045878	-0.362633	-0.0257622	-0.0290595	-0.0821683	-0.145526	-0.396992	-0.298291	-0.372233	-0.112549	-0.0582562	0.352919	-0.169359	-0.155017	-0.322967	-0.0147084	-0.181696	-0.178503	-0.14819	-0.197109	-0.0711681	0.278391	-0.387639	-0.275857	-0.0689441	-0.000945992	-0.274785	-0.264811	-0.35781	0.0452231	-0.0209547	-0.399452	-0.209571
TCGA-73-4670	0.393434	0.388283	0.372225	0.419547	0.535344	0.349869	-0.27977	0.0656881	0.358303	0.282785	0.315034	-0.0949913	0.22814	0.228198	-0.147366	0.531556	0.0216898	0.417339	-0.145194	0.0485736	0.225134	-0.330412	0.459248	-0.401841	0.307566	-0.165162	0.213448	-0.178301	-0.0603089	0.0257011	0.150409	-0.348927	-0.123108	-0.0919963	0.183949	-0.132182	-0.111901	-0.18792	0.164442	-0.163524	-0.434646	-0.00556448	-0.0818842	0.325798	0.52798	-0.129265	-0.225612	0.141237	0.054087
TCGA-55-A493	0.524329	0.404224	0.268458	0.398088	0.608444	0.301659	-0.110551	0.300429	0.171863	0.135306	0.238464	-0.528143	0.197816	0.184709	-0.397476	0.154671	-0.548436	0.00641417	-0.459563	0.26033	0.178185	-0.486291	-0.0361628	0.190435	0.108537	0.367198	-0.452214	-0.378071	-0.576188	0.252859	-0.167921	0.350833	0.215327	0.293105	-0.362019	0.223876	0.36262	-0.401247	0.00522776	-0.188962	0.247506	0.11853	0.250326	0.0172859	0.173465	0.285667	0.336263	0.101455	0.334568
TCGA-49-6745	0.474899	0.577657	0.360581	0.619065	0.567616	0.337223	0.373787	0.549729	0.405837	0.419821	0.545694	-0.0976257	0.52211	0.500299	-0.118494	0.592529	-0.258834	0.390658	-0.139659	0.511903	0.0752983	-0.252348	0.455122	0.442106	0.383224	0.57376	-0.257165	-0.313149	-0.0272933	0.574281	-0.0284009	0.482626	0.462643	0.577104	0.233807	0.410163	0.498064	0.399194	0.268698	0.452428	0.509015	0.501841	0.520409	0.201222	0.503706	0.339523	0.53649	0.433702	0.429522
TCGA-38-4631	0.53014	0.337503	0.0623486	0.665716	0.736323	0.519628	-0.267064	-0.0130371	0.108499	0.261596	0.456768	0.339568	-0.0137952	0.21263	-0.0507811	0.190655	0.428217	0.233142	0.38812	-0.162792	0.333207	-0.225301	-0.113216	-0.343385	0.422527	-0.300493	0.35375	0.148011	0.0857885	0.263441	0.261251	-0.435935	-0.290589	-0.273587	0.175514	-0.240064	-0.393331	-0.244598	0.122894	-0.196016	-0.443245	-0.235679	-0.258941	-0.00464071	0.210921	0.0577285	-0.390488	0.258412	-0.350361
TCGA-38-4626	-0.697213	-0.443175	-0.588091	-0.651677	-0.716664	-0.582002	-0.0271931	0.104769	-0.400566	-0.439867	-0.511634	0.339092	-0.29415	-0.0776649	0.316182	-0.500423	0.285633	-0.199977	0.294327	0.163348	0.275068	0.422695	-0.453127	-0.134752	-0.395594	0.248679	0.211661	0.306449	0.275523	-0.0527371	0.0745815	0.21266	0.343014	0.326792	0.175561	0.356683	0.300137	0.540419	-0.435759	0.35329	0.3644	0.178056	0.295291	-0.186976	-0.0257517	0.153751	0.245419	0.115725	0.266955
TCGA-55-7227	-0.405575	-0.164468	-0.211675	-0.398488	-0.307947	-0.190477	-0.385486	-0.0148379	0.0380837	-0.285484	-0.231194	-0.31212	-0.186268	-0.047437	-0.154875	-0.127466	-0.356518	-0.400338	-0.332434	0.0334785	0.0776686	0.214592	-0.289359	-0.0967667	-0.285983	0.0645232	-0.213316	-0.28031	-0.0848688	-0.0420135	0.0602659	0.00984345	-0.072374	0.129627	-0.232103	-0.0826215	0.044967	0.0145327	-0.222649	0.257677	-0.222814	0.0488237	0.00335614	-0.327403	-0.413301	0.110317	0.0573897	-0.196405	-0.00207164
TCGA-55-A57B	0.191352	-0.315734	-0.0792883	-0.100865	-0.417778	-0.0967644	0.101254	0.0454796	-0.256484	-0.299597	-0.00345797	-0.0882383	0.0263458	-0.194167	-0.135421	0.146229	-0.211026	-0.42041	0.129131	0.355187	0.0308583	0.381465	-0.386032	0.190049	-0.374934	0.255554	-0.036627	-0.0592171	0.125124	0.0991775	-0.0876209	0.40677	0.163686	0.293511	0.0151143	-0.0592511	0.32649	-0.13629	-0.300157	-0.0502088	0.170381	0.199646	0.231911	-0.257312	-0.262151	0.274719	0.284888	-0.336106	0.204911
TCGA-69-7979	0.293829	0.165426	0.403011	0.27528	0.389102	0.322895	0.375352	0.0700629	0.0871827	0.0515053	0.196022	0.0281759	0.0413648	-0.0290998	-0.118195	-0.298193	0.172561	0.196203	0.103514	0.0527089	0.163298	-0.248158	0.27943	0.202688	0.169698	0.0923349	0.157388	-0.218633	-0.383681	-0.102236	0.0928642	0.0711449	0.013479	0.0510796	-0.105092	0.200363	0.0326299	-0.32947	0.463158	-0.209992	0.0954196	0.0189616	0.0644368	0.104041	0.467935	-0.232119	0.0195763	-0.183074	0.161217
TCGA-44-A4SS	0.304753	0.202961	-0.258878	0.267956	-0.0343293	-0.0133969	0.108556	0.316866	-0.00960776	-0.123716	0.0186303	0.327045	0.182325	0.0918101	0.0468338	0.0720498	0.393247	0.0190138	0.25937	0.361518	0.122482	0.0161327	-0.0111591	0.0437032	0.00145387	0.29296	0.322855	-0.148721	-0.451154	0.256587	-0.0599172	0.33568	0.283102	0.388868	0.0943983	0.238216	0.319359	0.189416	-0.193208	-0.137545	0.24504	0.134325	0.155334	-0.214633	-0.0481165	0.299902	0.233537	0.0378163	0.225247
TCGA-05-4424	0.347197	0.384384	0.293735	0.470405	0.469595	0.310635	0.590734	0.432342	0.373081	0.302509	0.217451	0.279605	0.355113	0.438596	0.127863	0.238078	0.179127	0.123971	0.180848	0.444851	0.228774	0.211721	0.383833	0.478863	0.149655	0.436444	0.260666	0.0213182	0.0651147	0.16673	0.191753	0.456911	0.434806	0.497039	0.0810661	0.480983	0.442499	0.289845	0.11997	0.359665	0.450854	0.44573	0.416159	0.39749	-0.0415358	0.168241	0.369184	0.362989	0.192612
TCGA-MN-A4N5	0.106835	-0.0813328	0.027426	-0.0722054	0.0532857	0.0366751	-0.0872365	-0.0311859	-0.123062	-0.211406	0.0270809	-0.445681	-0.119018	-0.239097	-0.0279993	0.104228	-0.430353	0.184922	-0.45059	-0.104224	0.0826878	-0.187681	-0.024242	0.21025	-0.0934884	-0.154968	-0.343607	0.132926	-0.396465	-0.178859	-0.270246	0.0190331	-0.0162492	-0.024072	-0.343243	-0.10375	-0.150682	-0.21524	-0.306552	0.00179456	0.014382	-0.344282	-0.187424	-0.104318	-0.408725	0.263352	-0.0179138	-0.440255	-0.132655
TCGA-99-8028	-0.591868	-0.551049	-0.508561	-0.685726	-0.603783	-0.646891	-0.652002	-0.432819	-0.581204	-0.482232	-0.572112	-0.0905092	-0.55959	-0.457204	0.340851	-0.627961	-0.0980847	-0.63267	-0.301855	-0.210243	0.332225	0.079429	-0.682708	-0.266201	-0.490685	-0.465414	-0.117965	0.215955	-0.0839834	-0.339914	0.300922	-0.327136	-0.365356	-0.376782	-0.123323	-0.36463	-0.28479	0.411169	-0.60262	0.0386423	-0.517245	-0.378297	-0.293315	-0.469293	-0.392805	-0.194179	-0.331892	-0.324195	-0.180696
TCGA-75-5146	-0.443069	-0.202096	-0.0579947	0.090991	-0.132453	-0.120049	-0.135106	-0.0850525	0.0304197	0.125076	0.223349	0.39575	0.0607299	0.00515181	0.189758	-0.152194	0.346936	0.179155	0.247175	-0.258819	0.2164	0.345336	-0.264134	-0.36814	0.182915	-0.0441892	0.196029	-0.0555391	0.407906	-0.0744906	0.186136	-0.106857	0.00901797	0.0388639	0.134162	-0.0252118	-0.275889	0.140797	0.334781	0.10023	-0.103596	-0.0644989	0.0572103	0.364173	0.148614	0.0479114	-0.133849	0.168735	-0.129018
TCGA-55-1596	0.631357	0.439834	0.311692	0.655586	0.667302	0.517443	0.160581	0.118595	0.259633	0.274522	0.338612	0.350101	0.155736	0.222078	-0.00387454	0.277189	0.376131	0.400686	0.235728	-0.12309	0.0308004	-0.0875698	0.374005	-0.175089	0.41835	-0.195051	0.274575	0.263037	-0.0900727	0.150162	0.170902	-0.252419	-0.287974	-0.169816	0.069613	-0.153407	-0.148875	-0.189987	0.360408	0.0592339	-0.129546	-0.148459	-0.171925	0.386279	0.459178	0.116038	-0.232227	0.431325	-0.14051
TCGA-55-7910	-0.175083	-0.186116	-0.366913	-0.245415	-0.178163	0.00362624	-0.0495128	-0.299047	-0.012198	-0.220746	-0.417316	-0.496862	-0.372486	-0.214299	-0.438939	-0.443119	-0.483396	0.112743	-0.439199	-0.398344	-0.0961471	-0.630946	-0.23928	-0.377334	-0.411496	-0.441	-0.391091	-0.270833	-0.108771	-0.423331	-0.111881	-0.421952	-0.293591	-0.426525	-0.443209	-0.217234	-0.396045	-0.251806	-0.464039	-0.392697	-0.319426	-0.238022	-0.4481	-0.344714	-0.177	-0.440389	-0.440508	-0.184191	-0.400741
TCGA-80-5611	0.561238	0.472212	0.584402	0.702325	0.738897	0.527252	0.54928	0.0848373	0.455779	0.491936	0.540758	0.107745	0.321297	0.215344	-0.311432	-0.00140968	0.197807	0.187498	0.0199375	-0.0265392	0.134961	0.338138	0.445967	0.0804953	0.29026	0.128351	-0.0335137	-0.477675	-0.430959	0.195513	0.0919551	0.194005	0.229732	0.174826	-0.0166838	0.159154	0.0437938	-0.258154	0.00827809	-0.189893	0.00609401	0.12282	0.191619	0.170644	0.52222	0.246072	-0.00334857	0.27491	0.139931
TCGA-91-6828	-0.158491	0.315982	0.0501307	-0.100631	-0.10442	0.0203554	0.400969	0.431086	0.29039	0.0721399	-0.0746269	-0.193674	0.30573	0.341584	-0.0623057	0.409309	-0.279566	0.143006	-0.167783	0.426146	0.0181708	0.180961	0.218491	0.289272	-0.150825	0.485368	0.0987871	-0.296342	0.272916	0.271671	-0.361537	0.364804	0.375403	0.338286	-0.165487	0.345482	0.387755	0.342578	-0.267345	0.378574	0.408367	0.356551	0.343141	0.229937	-0.128445	0.147259	0.323436	0.137395	0.321139
TCGA-69-7761	-0.218924	-0.0602187	-0.424367	-0.248928	-0.430016	-0.339928	-0.03093	-0.0752521	-0.226277	-0.211399	-0.400491	0.231016	0.000948882	0.00028974	-0.0848421	0.281484	0.17746	-0.329634	0.329524	0.130383	0.00647038	-0.204258	-0.324781	-0.0593806	-0.380247	0.0750312	0.1073	0.147013	-0.00918218	0.0526351	-0.296713	0.0328581	-0.210285	0.084679	-0.230601	-0.170748	-0.033746	0.202546	-0.608363	0.00936511	0.200562	0.0318777	0.0638515	-0.105782	-0.556883	0.23393	0.0343937	-0.303237	-0.170105
TCGA-91-6849	-0.657458	-0.482758	-0.482098	-0.530868	-0.707857	-0.554555	-0.167811	-0.302951	-0.427246	-0.434017	-0.259953	0.206391	-0.441471	-0.301351	0.264519	-0.498964	0.19771	-0.314606	0.138183	-0.353991	0.239702	0.688226	-0.0733784	-0.241693	-0.232268	-0.280271	0.113716	-0.137455	0.364755	-0.162404	0.050974	-0.168064	-0.305929	-0.20965	0.492118	-0.071577	-0.132892	0.364414	-0.0782311	0.329163	-0.213001	-0.136751	-0.193399	-0.01409	0.0204262	-0.324818	-0.153959	-0.0025881	0.003133
TCGA-MP-A4TH	-0.547498	-0.474216	-0.411458	-0.626916	-0.647988	-0.494822	-0.271298	-0.174235	-0.233762	-0.433073	-0.472359	-0.179781	-0.111212	-0.218847	0.111994	-0.0724548	-0.292809	-0.411607	-0.240267	-0.109701	0.141072	0.0213511	-0.468099	0.146684	-0.441593	0.00889881	-0.19304	0.296006	-0.017268	-0.352941	-0.152036	0.0133651	-0.112842	-0.106103	-0.205633	0.0209409	-0.0551777	0.209722	-0.342007	-0.28185	0.179609	-0.0843893	-0.208755	-0.200789	-0.401429	0.160991	-0.0996325	-0.405607	-0.307309
TCGA-44-7669	0.538117	0.502696	0.594034	0.564686	0.585219	0.304451	0.453171	0.42159	0.567741	0.587542	0.364402	-0.448981	0.444778	0.433155	-0.385187	0.510961	-0.398305	0.426879	-0.520069	0.144347	0.032458	-0.603809	0.573455	0.154191	0.303227	0.262024	-0.43477	-0.400581	-0.0807295	0.164544	-0.0256649	0.147213	0.279872	0.191158	-0.174046	0.244155	0.180199	-0.231372	0.463369	-0.114673	0.237448	0.251024	0.250894	-0.0301878	0.33695	0.230024	0.214216	0.429146	0.0562502
TCGA-73-7499	0.30752	0.312359	0.303481	0.445552	0.609747	0.363143	-0.136755	-0.0871344	0.0949603	0.192729	0.10578	0.054385	-0.0652811	0.216044	-0.146818	-0.145744	0.0968255	0.0709185	0.152332	-0.433725	0.169917	0.516031	0.0428768	-0.207788	0.296945	-0.477701	0.241942	-0.34613	-0.219337	0.0652485	0.351504	-0.447883	-0.441919	-0.297303	-0.0401599	-0.282914	-0.341348	-0.0891281	0.188053	-0.0463357	-0.521991	-0.366022	-0.382052	-0.0244474	0.217268	-0.0825277	-0.392659	-0.19684	-0.375147
TCGA-55-8505	0.352885	0.0698723	-0.235414	0.232414	0.1449	0.254731	0.140634	0.0716648	-0.0244443	0.0614692	-0.182426	0.518193	0.0913532	0.0136706	0.145965	-0.299924	0.584949	0.479629	0.554901	0.264506	0.0322301	-0.119177	0.205439	0.202528	0.139441	0.211603	0.509559	0.110295	-0.147797	0.294776	0.330796	-0.0320068	0.101984	0.0662623	0.462921	0.197875	0.191937	0.199011	-0.0753643	-0.0131914	0.0291445	0.224595	0.221705	0.367888	0.544479	0.0532083	0.21211	0.191392	0.257231
TCGA-86-8671	-0.37923	-0.412619	-0.462177	-0.587583	-0.463129	-0.388497	-0.300577	0.00248372	-0.475321	-0.520709	-0.434536	-0.0386109	-0.318789	-0.193287	0.234259	-0.542916	-0.158455	-0.499735	-0.13048	0.0401687	0.106123	0.345613	-0.530646	0.013699	-0.391338	-0.000157089	-0.250219	0.238763	-0.0415415	-0.191953	-0.092012	0.210732	0.0692362	-0.0251129	0.0320174	0.0207349	0.153242	0.389583	-0.467699	0.154958	0.152194	-0.00153547	0.0219023	-0.363026	-0.370277	0.278678	-0.0307763	-0.359455	-0.159612
TCGA-95-7948	-0.0404887	-0.0443252	0.330016	0.167396	0.00410869	0.158946	-0.0187004	-0.143235	0.255505	0.0552747	0.00613227	-0.252134	0.250758	-0.202175	-0.280577	0.00782147	-0.280287	0.393125	-0.0199173	-0.326263	0.114764	-0.453535	0.283886	-0.142363	0.126838	-0.0315409	-0.145328	-0.212611	0.0994528	0.0570568	-0.0742266	-0.128365	0.142927	-0.201381	-0.261904	-0.00465192	-0.191829	-0.549748	0.362438	-0.0398315	-0.209817	0.107721	-0.0139218	0.109445	0.303335	-0.00476913	0.0193148	-0.0573766	0.0659883
TCGA-95-7043	0.498421	0.0178283	0.106544	0.432507	0.594485	0.188112	-0.0725825	-0.264606	-0.057497	-0.116652	0.237303	0.204375	-0.112004	-0.101426	-0.121888	-0.250653	0.367767	-0.0713927	0.397045	-0.285053	0.287015	-0.336527	-0.179286	0.0527837	0.183785	-0.28053	0.263614	-0.0646083	-0.029754	-0.113893	0.111503	-0.275218	-0.155211	-0.30299	0.245234	-0.115218	-0.19755	-0.373151	0.448406	0.317595	-0.290715	-0.220163	-0.343739	-0.0739752	0.220004	-0.42323	-0.180933	-0.0177497	-0.161787
TCGA-50-5044	-0.272641	0.162277	-0.171236	-0.412984	0.00675628	-0.16467	-0.467355	0.0396007	-0.258524	-0.182441	-0.131291	-0.116766	-0.202831	0.10725	-0.122316	-0.540947	-0.150375	-0.275323	-0.0423382	-0.00201832	0.423154	-0.017798	-0.242629	-0.182048	0.0821639	-0.146181	-0.149796	-0.310192	-0.336159	0.2983	0.448662	-0.312612	-0.199363	-0.100813	-0.0784187	-0.320638	-0.0517087	0.325799	-0.0302561	0.0237556	-0.349432	-0.150727	-0.0466447	-0.373734	0.140706	-0.138206	-0.171271	-0.333683	0.0114388
TCGA-J2-A4AG	-0.306965	-0.21477	-0.0631391	-0.369369	-0.453555	-0.248877	-0.0956625	0.124357	0.0315201	0.263592	-0.0477116	-0.0735674	0.312279	-0.0549862	0.11668	-0.334061	-0.212759	-0.476019	-0.246152	0.225706	0.125071	-0.117175	-0.119069	0.256892	0.016743	0.273809	-0.106734	0.330215	-0.276129	0.146444	0.112632	0.377188	0.481396	0.382776	-0.14662	0.235781	0.256643	0.068511	-0.131171	0.0885948	0.38801	0.304771	0.180467	0.10877	-0.354698	0.381249	0.34933	-0.0761887	0.362951
TCGA-86-7955	0.575164	0.218635	0.261416	0.489241	0.542202	0.429356	0.297723	-0.196332	0.262779	0.13191	0.27113	-0.237407	0.169789	-0.0186511	-0.384283	0.243864	-0.224731	0.424192	-0.155863	-0.143434	0.14484	-0.02597	0.483956	-0.351389	0.18856	-0.096714	0.0878129	-0.153682	-0.437629	-0.0887646	-0.0897847	-0.0596011	-0.0921069	-0.11473	-0.0355865	0.0118551	-0.250383	-0.506357	0.229012	-0.370513	-0.0999983	-0.186083	0.0258651	0.251714	0.452554	-0.258855	-0.128901	0.0963615	-0.0985671
TCGA-62-A472	0.417498	0.258916	0.295263	0.415717	0.373608	0.339122	-0.0853576	0.121296	0.372669	0.336553	0.381156	-0.224356	0.188322	0.207745	0.143428	0.358059	-0.209618	0.200183	-0.12928	-0.104308	0.00886605	-0.17806	0.202029	0.0747439	0.155523	-0.155148	-0.267518	0.0634977	0.138553	-0.0125148	-0.084857	-0.0506454	0.0151417	-0.150077	0.04992	0.00366504	-0.0242329	-0.387669	0.0358927	0.199173	0.00547379	-0.241384	-0.102392	-0.309283	-0.0792002	0.207977	0.0913838	0.166348	-0.201038
TCGA-MP-A4SV	0.494613	0.466047	0.471801	0.411219	0.473357	0.44618	0.434667	0.348325	0.411452	0.34054	0.294846	-0.201306	0.36477	0.314731	-0.191485	0.297239	-0.27465	0.301353	-0.29568	0.297614	-0.265572	-0.486314	0.459515	0.198044	0.332576	0.367904	-0.370155	0.18002	-0.140368	0.215767	-0.37691	0.347633	0.350583	0.19737	-0.00533842	0.223603	0.212443	-0.294794	0.344774	-0.363519	0.304113	0.115448	0.170595	0.220454	0.283341	0.256476	0.340901	-0.0117637	0.152866
TCGA-49-AARN	-0.235882	-0.118996	0.245004	-0.249958	-0.0568123	0.299819	-0.159628	-0.0743643	0.101406	-0.130622	0.1861	0.122796	-0.249102	-0.169852	0.248236	0.124544	0.169244	-0.0160108	0.228508	-0.040784	0.0183369	0.135012	-0.0687717	0.275991	0.0421059	-0.0955922	0.188435	0.112018	-0.218015	0.239957	0.295751	0.0159395	0.00844121	-0.146325	0.117752	-0.109003	0.00865174	0.177501	0.0208476	0.0785942	0.140263	-0.0125892	-0.239477	-0.126995	-0.0181619	0.116554	0.0703419	-0.0954959	-0.0204693
TCGA-50-5072	0.59461	0.484052	0.484313	0.651058	0.640693	0.356567	0.310151	0.317804	0.469545	0.307806	0.437275	0.0745878	0.114398	0.408623	0.0865752	0.523481	0.229013	0.483258	0.295225	0.0671137	0.172262	-0.187924	0.574983	0.222069	0.246462	-0.0628915	0.203516	0.128143	0.010476	0.295989	0.344786	-0.129727	-0.0927641	0.00481635	0.192376	-0.0526482	0.124556	0.298455	0.250724	0.168685	-0.235354	0.190638	0.224205	0.118462	0.466582	-0.15969	0.0374641	0.242701	0.0908835
TCGA-55-5899	0.606278	0.466647	0.36165	0.649147	0.678818	0.335364	0.438812	0.405608	0.26811	0.337277	0.441407	0.232841	0.222717	0.413344	-0.0183646	0.471024	0.311118	0.124399	0.187397	0.0771172	0.253203	-0.176763	0.525511	0.0656622	0.492243	0.00628285	0.152447	-0.0876414	-0.0634811	0.0224918	0.277414	-0.0824072	0.141219	0.0457516	0.283359	0.102973	0.0384066	0.0345966	0.465638	0.290799	-0.0634037	0.061159	0.052947	0.50847	0.602907	-0.0834159	-0.014043	0.284702	-0.0192439
TCGA-97-A4LX	0.131747	-0.056054	-0.257106	-0.0547273	-0.181735	0.0411657	0.0934915	0.231171	-0.266	-0.104363	-0.130685	-0.369132	0.105158	0.122775	0.0151692	-0.0977945	-0.403011	0.283797	-0.362657	0.243466	0.028166	0.0979782	-0.326421	0.251267	-0.0907076	0.119227	-0.314945	0.0348708	-0.383347	-0.111802	-0.255624	0.415535	0.0740255	0.0485152	-0.287058	0.0927747	0.341008	0.262716	-0.315253	-0.368027	0.346263	0.203275	0.176914	0.122007	0.414697	0.303129	0.265491	-0.315591	0.164773
TCGA-L9-A444	-0.289496	-0.564427	-0.573875	-0.6112	-0.496107	-0.443271	-0.447045	-0.403103	-0.599093	-0.580319	-0.583899	-0.401764	-0.537878	-0.488731	-0.346205	-0.278378	-0.421609	-0.463567	-0.396392	-0.19871	0.145688	0.0806128	-0.575092	-0.302712	-0.474834	-0.326551	-0.327815	-0.447197	-0.448959	-0.504426	-0.252917	-0.117876	-0.343654	-0.265226	-0.435999	-0.226315	-0.112132	-0.29121	-0.566749	-0.103438	-0.363706	-0.387234	-0.404629	-0.391524	-0.18787	-0.178862	-0.138485	-0.402145	-0.263573
TCGA-55-8615	-0.326065	-0.407718	-0.23945	-0.477736	-0.55326	-0.0404277	0.22412	-0.220248	-0.139941	-0.337222	-0.491724	-0.136405	-0.383405	-0.312984	0.122809	-0.394802	-0.126275	-0.0634239	-0.152805	-0.157336	0.216375	-0.129748	0.139051	0.0171251	-0.0157127	-0.173034	0.00154197	0.144632	0.113672	-0.0921837	0.0309787	-0.284301	-0.0565654	-0.256501	-0.215835	0.0459653	-0.187668	-0.00477125	0.0300385	-0.144281	-0.0242221	-0.187571	-0.286367	-0.132449	-0.0291346	-0.195701	-0.230625	-0.11236	0.0467944
TCGA-50-7109	-0.0940677	0.0903671	0.078082	-0.326788	-0.313302	-0.109384	0.0224289	-0.0565498	0.12925	0.332286	-0.111116	-0.319884	0.187408	0.0433657	-0.380848	-0.128771	-0.372597	-0.0206773	-0.333463	-0.139927	0.0592449	-0.461469	0.0123557	0.0708999	-0.19202	0.00873485	-0.368565	-0.34196	0.00816705	-0.133107	-0.259409	-0.0720573	0.000679136	-0.155069	-0.378777	0.0601462	0.0128208	-0.19939	-0.0109523	-0.102958	0.0921446	0.172715	-0.0947301	0.070951	-0.279745	-0.215043	-0.176606	-0.0668141	-0.0191264
TCGA-91-7771	-0.664373	-0.294004	-0.288783	-0.668589	-0.714551	-0.579088	-0.185243	-0.0960433	-0.0731651	-0.0716942	-0.490035	0.313117	-0.104727	-0.139624	0.184276	0.209332	0.234675	0.0224151	0.152676	-0.0141577	-0.0638306	0.533996	-0.242158	-0.327738	-0.460717	0.111366	0.0667765	0.278065	0.355296	-0.183063	0.0127214	0.0537605	-0.204061	-0.0657582	0.158538	0.00920999	0.154237	0.399839	-0.492892	0.176237	0.0368118	0.0417609	-0.0795031	0.0839246	-0.0655931	-0.173745	0.0439094	0.0432868	-0.223937
TCGA-97-A4M1	-0.420135	-0.5743	-0.153121	-0.53863	-0.536389	-0.348363	-0.17231	-0.263684	-0.358715	-0.33392	-0.34602	0.349644	-0.439887	-0.394646	0.332605	-0.416503	0.246276	-0.343386	0.294692	-0.404257	-0.00584565	0.455026	-0.328332	-0.212814	-0.393896	-0.401135	0.213941	0.280331	0.156704	-0.553065	0.0162471	-0.168229	-0.100117	-0.399427	0.188514	-0.164075	-0.323041	-0.0760702	-0.208141	0.126666	-0.0973537	-0.41291	-0.370051	-0.379491	-0.242062	-0.236361	-0.313446	-0.434824	-0.397555
TCGA-44-5644	0.325717	0.0389085	0.0832597	0.0854177	0.276966	-0.129275	-0.243198	-0.214581	0.155094	-0.183872	-0.110692	-0.397928	-0.163667	-0.112638	-0.386965	-0.0194863	-0.427803	-0.0965314	-0.209534	-0.270471	-0.0531595	-0.433029	-0.0134125	-0.161864	-0.140224	-0.256654	-0.18914	-0.117882	0.0244333	0.00887781	0.0494226	-0.365767	-0.134519	-0.369755	-0.2895	-0.0358936	-0.241558	-0.310805	-0.0812306	-0.0676123	-0.132705	-0.256651	-0.283213	0.0250333	-0.0614149	-0.31084	-0.278141	-0.33244	-0.189561
TCGA-78-7536	0.661761	0.53458	0.601158	0.667632	0.674754	0.510194	0.416207	0.269151	0.496574	0.451062	0.420656	-0.273935	0.34941	0.358004	-0.481006	0.382264	-0.330778	0.240572	-0.154936	0.0312695	0.040475	-0.256887	0.516789	0.202288	0.299692	0.208518	-0.275636	-0.516946	-0.116652	0.0368724	-0.364	0.301133	0.203845	0.190472	-0.342939	0.342245	0.00842905	-0.372499	0.519512	-0.259793	0.109132	0.226039	0.106103	0.18475	0.120898	0.0841158	-0.0205271	0.363713	0.0325093
TCGA-MP-A4TI	0.489028	0.439248	0.437842	0.462803	0.568106	0.490178	0.0403211	0.293328	0.271462	0.149191	0.409871	-0.41773	0.26206	0.232076	-0.00153504	0.487995	-0.443688	0.102791	-0.41627	0.538	0.109506	-0.182131	0.0116124	0.418334	0.214888	0.422057	-0.452838	-0.17023	-0.371542	0.428514	0.100398	0.379151	0.146934	0.322519	-0.190487	0.0842422	0.371936	0.354333	0.0603312	-0.199535	0.0539645	0.231804	0.320391	-0.161275	0.24644	0.501248	0.212046	-0.137855	0.321207
TCGA-05-4403	-0.606436	-0.357066	-0.314856	-0.590313	-0.586088	-0.305397	-0.366176	-0.10228	-0.301578	-0.406741	-0.379393	0.602348	0.0432643	0.0239606	0.438638	-0.161806	0.614835	-0.215067	0.588228	0.00684874	0.407086	0.0656268	-0.403411	-0.0709174	0.0187689	0.149402	0.598286	0.318066	0.316966	0.131396	0.461137	0.0522555	-0.0406062	0.180683	0.252649	0.12844	0.105961	0.57749	-0.374707	0.526884	0.091538	0.0554392	0.143788	0.0163416	-0.298027	0.12785	0.23374	-0.0288596	0.161015
TCGA-99-7458	-0.276626	-0.344555	-0.181522	-0.302376	-0.505186	-0.628958	0.219172	0.0793578	0.0696627	-0.00744207	-0.185574	-0.0323535	0.179305	0.047529	-0.00599817	0.0665242	-0.188462	-0.214007	-0.0378063	0.143049	0.0824548	0.503312	0.227493	-0.00259333	-0.0904166	0.0421976	-0.0740956	0.129952	0.16745	-0.1184	-0.112594	0.179697	0.175658	0.157778	0.032167	0.114442	0.131397	0.122944	0.087033	0.340407	0.292037	0.108399	0.260349	0.0729901	-0.118207	0.257756	0.190957	0.109673	-0.0963858
TCGA-64-5778	0.0417604	0.0974211	0.211972	0.124771	0.346244	0.0477225	-0.498433	-0.297936	0.0939044	-0.00260168	0.230773	0.0243923	-0.149629	-0.150683	0.017734	-0.260223	0.07721	-0.15623	-0.136215	-0.501648	0.104111	0.170002	-0.134283	-0.26621	0.0852004	-0.551713	-0.0230945	-0.0745144	-0.305826	-0.125445	0.266399	-0.458191	-0.411355	-0.474046	0.110528	-0.410751	-0.518177	-0.286473	0.125602	0.012363	-0.531636	-0.514176	-0.476453	-0.134344	-0.0326193	-0.0235483	-0.438915	0.0293971	-0.476235
TCGA-78-7145	0.341902	0.53686	0.536315	0.616711	0.50088	0.442631	0.353829	0.396078	0.474597	0.356873	0.48853	-0.386227	0.463013	0.441425	-0.283129	-0.196065	-0.399383	0.522102	-0.179379	0.294499	0.0136385	0.138489	0.551914	0.362815	0.330938	0.432497	-0.192192	-0.371197	0.00837825	0.273812	0.0805254	0.277657	0.368067	0.411914	-0.225377	0.347094	0.370008	-0.181586	0.35982	0.163001	-0.0351465	0.373618	0.478214	0.29705	0.292025	0.0658881	0.419245	0.14236	0.298727
TCGA-NJ-A4YP	-0.183387	-0.218724	0.224622	-0.489173	-0.288927	0.171708	0.0825228	-0.248644	0.34258	0.192874	-0.218255	-0.254298	-0.116503	-0.324578	-0.191598	0.079721	-0.250514	0.395533	-0.1235	0.0326826	-0.0376981	-0.219781	0.380996	0.133549	0.146385	-0.000915515	-0.316012	-0.00499716	-0.0324485	-0.216229	-0.104598	-0.199861	-0.261888	-0.222685	-0.20018	-0.154714	-0.200456	-0.268243	0.37217	-0.492892	-0.190738	-0.133407	-0.26115	0.104373	0.513556	-0.206082	-0.1985	0.0273403	0.0670093
TCGA-55-7283	-0.126531	0.203865	0.398252	0.308716	0.22149	0.224454	0.319823	0.190353	0.415553	0.348983	0.231815	0.051165	0.336011	0.213314	-0.000424248	0.322984	0.0240695	0.429185	-0.23619	0.0148532	0.0383582	0.165517	0.546603	0.17972	0.361525	0.296663	0.0375888	-0.0540352	0.106629	0.136886	0.121506	0.188154	0.237423	0.067724	0.150299	0.273252	0.160854	0.109627	0.622772	0.261236	0.228218	0.231629	0.203468	-0.061876	0.375259	0.160257	0.30623	0.264274	0.125203
TCGA-55-8208	-0.499486	-0.147456	-0.354642	-0.491423	-0.171849	-0.364947	-0.480936	-0.219723	-0.50405	-0.422106	-0.441252	0.13004	-0.357156	-0.292294	0.158283	-0.467817	0.265584	-0.567564	0.139803	0.00867577	0.163971	-0.0250696	-0.598324	0.00963407	-0.442638	-0.306479	0.1644	0.0135866	-0.460313	-0.0671654	-0.0646357	-0.19476	-0.443614	-0.169272	-0.315114	-0.421893	-0.242137	0.381891	-0.590798	-0.038435	-0.298148	-0.323271	-0.276434	0.0345765	-0.498069	0.0214895	-0.330676	-0.325694	-0.108001
TCGA-78-7537	-0.644196	-0.586394	-0.434047	-0.594833	-0.674535	-0.5004	-0.124337	-0.402869	-0.393638	-0.32316	-0.484045	0.0867184	-0.405823	-0.433295	-0.0386734	-0.480469	0.0518292	-0.436214	0.107186	-0.456174	0.302123	0.266879	-0.0644151	-0.139858	-0.464999	-0.32088	-0.0347267	-0.0953653	0.191594	-0.344247	0.208457	-0.398211	-0.30549	-0.372121	-0.00698051	-0.0763231	-0.374323	-0.00765109	-0.389618	0.00469386	-0.222676	-0.206044	-0.267576	0.336162	-0.280331	-0.403601	-0.376175	-0.207043	-0.216067
TCGA-78-7166	-0.436003	-0.514717	-0.51198	-0.559643	-0.531639	-0.534444	-0.619307	-0.574887	-0.548341	-0.637828	-0.522011	0.432694	-0.586831	-0.518129	0.297466	-0.623314	0.547248	-0.627259	0.329793	-0.589654	0.407155	0.148268	-0.596021	-0.511885	-0.373546	-0.651096	0.31729	0.581979	-0.229149	-0.286157	0.222623	-0.588611	-0.554868	-0.639466	0.136374	-0.556019	-0.555855	-0.234607	-0.52223	-0.278129	-0.657699	-0.564539	-0.580354	-0.634886	-0.662289	-0.483073	-0.597631	-0.390307	-0.442457
TCGA-55-7995	0.32809	0.223947	0.0560677	0.0893878	0.47498	0.327028	0.272206	0.174232	-0.0731283	-0.0461239	0.0935068	0.274565	0.0864768	0.0368527	-0.0488789	-0.428593	0.246198	-0.0430691	0.319946	0.0578802	0.0651238	-0.248397	-0.332508	0.245486	0.00498176	0.245193	0.112471	-0.284187	-0.176057	0.0121076	-0.306793	0.359207	0.117229	0.260881	0.17045	0.178426	0.127403	-0.340246	-0.055575	-0.39028	0.413715	0.160637	0.185817	-0.163909	0.0612475	0.255041	0.272931	0.2282	0.059349
TCGA-49-4494	0.378089	0.219956	0.0155461	0.462072	0.616937	0.466184	-0.0652506	-0.140978	0.091004	-0.0901168	0.274084	0.26183	-0.0566803	-0.0446247	0.0492625	-0.321571	0.325205	0.1724	0.125407	-0.223696	0.333681	0.19179	-0.0231332	-0.0420685	0.447513	-0.135563	0.219065	-0.2074	-0.160401	0.283314	0.202748	-0.199349	-0.190805	0.0011572	0.266775	-0.175731	-0.188624	0.302878	0.281514	0.175555	-0.475027	-0.158171	-0.072312	0.187501	0.431445	0.186139	-0.232485	0.326131	0.153205
TCGA-49-4501	-0.417467	-0.310148	-0.210244	-0.441336	-0.472358	-0.333589	-0.059533	-0.0457676	-0.143681	-0.101765	-0.0733588	0.231787	0.115263	-0.0402281	0.136372	-0.256641	0.101341	-0.268769	0.18897	-0.276229	0.191096	0.361858	-0.100804	-0.272572	0.130851	-0.0669489	0.325	0.110224	0.335958	0.126406	0.426937	-0.044934	0.129273	0.111807	0.16029	-0.0151058	0.0540652	-0.0425691	0.182971	0.595848	-0.161543	0.111045	0.0106907	0.455331	0.0306436	0.127865	0.0634956	-0.0659215	0.0836847
TCGA-91-6847	0.647179	0.561847	0.629596	0.702268	0.692613	0.43305	0.341899	0.139815	0.458187	0.443422	0.583722	-0.441717	0.293101	0.297742	-0.590527	0.566415	-0.439486	0.22739	-0.435722	0.0823965	-0.0781034	-0.452757	0.49015	0.0776565	0.253105	0.146235	-0.35309	-0.573923	-0.248659	0.121182	-0.189045	0.0352342	0.0799719	0.0692677	-0.410135	0.0634007	0.0588824	-0.609519	0.379991	-0.110149	0.05983	0.0805667	0.142677	0.0562094	0.339835	-0.114332	0.0959023	0.223665	0.025479
TCGA-75-5126	0.419735	0.534579	0.0753072	0.402215	0.506296	0.446138	0.174511	0.446724	0.400009	0.164585	0.463296	0.156723	0.286881	0.396255	0.0912663	0.136541	0.187328	0.366173	0.101585	0.342439	0.233108	0.262877	0.189521	0.151866	0.33829	0.412821	-0.00278358	-0.236215	0.167756	0.429127	0.347023	0.278265	0.384438	0.497455	0.298418	0.288465	0.300264	0.498294	0.124007	0.334046	0.139923	0.26365	0.478184	0.253417	0.385011	0.344496	0.39592	0.227149	0.423905
TCGA-86-A4JF	0.298296	0.382265	0.485254	0.396124	0.528953	0.357196	0.159316	0.103223	0.30781	0.213911	0.319753	-0.329189	0.115169	0.0992847	-0.017237	-0.0416089	-0.219826	0.294312	-0.535797	-0.134265	0.14905	0.129528	0.204582	0.14339	0.315605	-0.0273612	-0.244759	0.0813154	-0.349181	0.117751	-0.00182335	0.00238223	0.121921	-0.0496329	-0.151035	-0.0405727	-0.0178853	0.0293287	0.296359	-0.204338	-0.056149	0.0224665	0.0132341	0.084868	0.111548	0.166416	0.0267298	0.294791	0.214537
TCGA-49-AAR2	-0.393885	-0.503604	-0.535837	-0.634491	-0.54875	-0.327348	-0.453066	-0.552837	-0.563181	-0.600902	-0.546825	0.410918	-0.58268	-0.50952	0.329533	-0.78174	0.500583	-0.375062	0.378197	-0.588436	0.341227	-0.129078	-0.641066	-0.535898	-0.420916	-0.628995	0.28058	0.464725	-0.155442	-0.477626	0.0701743	-0.53869	-0.528696	-0.61799	0.0426682	-0.545987	-0.546972	-0.170782	-0.415922	-0.450263	-0.52755	-0.58321	-0.650697	-0.559301	-0.330795	-0.463028	-0.580922	-0.446978	-0.529784
TCGA-75-6211	0.267547	0.383293	0.331302	0.28827	0.35579	0.240555	0.417831	0.0598164	0.236766	0.462622	0.191898	0.206858	0.283671	0.315461	0.0823928	0.502793	0.210009	0.500479	0.169064	-0.025561	0.115849	-0.0621107	0.33326	0.028068	0.252346	0.117225	0.218154	0.0612464	0.201834	0.00339921	-0.181233	0.0543859	0.123752	0.060395	0.0282239	0.125323	0.12873	-0.104193	0.414243	-0.318555	0.223114	0.177128	0.054877	0.275491	0.324441	-0.238774	0.0555714	0.396385	-0.06066
TCGA-78-7159	-0.0906082	0.01978	0.184114	-0.275294	-0.136052	0.0201422	-0.0912827	-0.0203952	0.166875	0.0332186	-0.368571	-0.429138	-0.00382396	-0.0233774	-0.223723	-0.0174373	-0.472974	0.230169	-0.241613	-0.108241	-0.0651467	-0.464609	0.0975739	0.00783512	-0.128685	-0.0762778	-0.382889	-0.0984559	-0.112463	-0.219169	-0.201226	-0.0663615	-0.248243	-0.230988	-0.435051	-0.057199	-0.0337002	-0.0121565	0.0483085	-0.209494	-0.1064	0.065103	-0.153121	0.124219	0.0800734	-0.352302	-0.250446	0.108586	-0.097431
TCGA-55-6971	-0.465548	-0.221362	-0.448815	-0.320338	-0.411868	-0.37887	-0.231836	0.0266642	-0.286772	-0.430455	-0.39921	-0.287348	-0.300952	-0.23903	0.100948	-0.519101	-0.336474	-0.213051	-0.160581	0.247523	0.0936459	-0.244314	-0.471183	-0.0521327	-0.427777	0.048857	-0.103603	0.105998	0.261895	-0.107727	-0.387696	0.156675	-0.228338	-0.0864823	-0.297332	-0.0515072	0.109167	0.420576	-0.550153	-0.107768	-0.0548889	0.0425163	0.0484717	-0.083039	-0.475032	-0.0913454	0.0544086	-0.137844	-0.0841549
TCGA-50-5933	0.558352	0.560567	0.468937	0.650835	0.584768	0.230258	0.345443	0.460404	0.528303	0.440417	0.545499	-0.473717	0.491597	0.456492	-0.363688	0.467318	-0.501252	0.258883	-0.447007	0.516321	0.106605	-0.20819	0.683914	0.480156	0.266931	0.548149	-0.225187	-0.551621	-0.0816304	0.444553	-0.119113	0.426016	0.452339	0.544581	-0.160796	0.400686	0.500305	-0.032855	0.264921	0.239222	0.485703	0.461649	0.549909	0.360662	0.148456	0.362287	0.435971	0.382037	0.47621
TCGA-95-A4VK	0.00594275	-0.210078	0.021682	-0.0844189	-0.211037	0.015609	-0.182075	-0.239451	-0.0858221	-0.153089	0.0102069	0.00249451	-0.243876	-0.33755	0.0720549	-0.0186337	-0.0137427	0.291734	-0.235137	-0.0457971	-0.0579116	-0.220449	-0.0261138	0.218801	-0.00660159	-0.0275231	-0.13029	0.4621	-0.394897	-0.170422	0.0712114	-0.0476151	-0.105871	-0.112595	0.362895	-0.0939094	-0.184944	-0.178323	-0.286247	-0.41459	-0.297584	-0.111041	-0.214648	-0.165525	0.421823	-0.131663	-0.110847	-0.234095	-0.106716
TCGA-64-5779	-0.164003	-0.125211	-0.427201	-0.231622	-0.194386	-0.42441	-0.390455	-0.266328	-0.40936	-0.350593	-0.507997	-0.415895	-0.414419	-0.254886	-0.404833	-0.303726	-0.484533	-0.404104	-0.413349	-0.115254	0.214407	-0.448122	-0.444766	-0.381099	-0.506803	-0.432249	-0.331657	-0.255403	-0.307347	-0.409273	-0.263342	-0.357589	-0.423938	-0.325384	-0.518568	-0.399829	-0.28226	-0.371487	-0.491533	-0.471643	-0.143973	-0.188136	-0.380937	-0.365923	-0.596568	-0.431967	-0.415159	-0.224076	-0.430415
TCGA-05-4410	-0.223279	-0.127136	-0.53285	-0.39386	-0.336968	-0.462847	0.213334	0.0528856	-0.421933	-0.283733	-0.382234	0.358019	0.0296219	-0.131828	0.21963	0.295918	0.266959	-0.362876	0.33446	0.141547	0.240076	0.0621026	-0.313181	0.305086	-0.12842	0.258574	0.0401527	0.317975	-0.0314303	-0.156856	-0.277732	0.407241	0.184263	0.339857	0.132295	0.129225	0.0987211	0.0236627	-0.076869	0.00974374	0.387576	0.123862	0.187293	0.183857	-0.127088	0.275853	0.272821	0.356072	-0.00892721
TCGA-44-A47G	-0.244475	-0.366126	-0.526313	-0.331684	-0.461685	-0.472833	-0.514985	-0.259929	-0.472543	-0.524771	-0.415631	0.113445	-0.407414	-0.259767	0.423033	-0.447921	0.172759	-0.395533	0.0402305	-0.0521158	0.0864687	0.0448505	-0.594592	-0.334063	-0.421604	-0.296478	0.110098	0.322664	-0.0620463	0.0150005	-0.201553	-0.243936	-0.241357	-0.192752	-0.0769366	-0.342326	-0.228554	0.434163	-0.614277	0.0496795	-0.189637	-0.354029	-0.332175	-0.50001	-0.32508	-0.0837678	-0.215415	-0.13319	-0.233764
TCGA-97-8179	0.321046	-0.144014	0.134823	0.204005	0.0316464	0.133559	0.10611	0.00222711	-0.0332991	0.0589919	-0.00592985	0.32821	-0.203719	0.128278	0.0776068	0.4308	0.366445	-0.10776	0.0826087	-0.0828941	-0.0590183	0.344776	0.12568	-0.100642	-0.0211221	-0.231148	0.0723897	0.038867	0.0365297	-0.312132	-0.0407149	-0.150054	-0.17241	-0.240209	0.189155	-0.054746	-0.141344	0.135865	0.189156	-0.131036	-0.0765793	-0.198917	-0.288971	-0.269119	0.0956831	-0.036096	-0.27953	-0.0999795	-0.200374
TCGA-78-7155	0.542233	0.481825	0.621878	0.628853	0.664672	0.327005	0.448097	0.249303	0.547593	0.49987	0.555192	-0.446371	0.453619	0.424692	-0.396518	0.681492	-0.386068	0.470236	-0.342092	0.098789	0.0371184	-0.311348	0.555063	0.196477	0.238604	0.0847539	-0.415727	-0.414018	-0.302414	-0.0675673	-0.147002	0.0501837	0.178281	0.00948666	-0.24603	0.239313	-0.0107505	-0.578857	0.341242	0.139464	0.298898	0.0300204	0.0187443	0.353693	0.394626	-0.226062	0.0512416	0.363669	-0.189011
TCGA-75-6206	-0.500788	-0.207598	0.156029	-0.378498	-0.621314	-0.250288	0.335938	0.0157246	0.452801	0.205921	-0.108065	-0.0363357	0.373181	0.0149596	0.22402	0.406069	0.0311338	-0.0183008	-0.153993	0.204484	0.0176018	0.28223	0.501455	0.361326	0.131925	0.48829	-0.11313	-0.123511	0.335735	0.0301949	-0.084671	0.288978	0.343467	0.343394	0.318304	0.349664	0.259259	0.319577	0.338568	0.21766	0.447227	0.425445	0.329273	0.364783	0.0281264	0.244927	0.326699	0.369965	0.277882
TCGA-05-4418	0.00857172	0.00347661	-0.307423	0.0153843	0.0915191	0.0313147	-0.445887	-0.198703	-0.14914	-0.107119	-0.0570624	0.238982	-0.149021	0.0162251	0.183896	0.18424	0.42454	0.00762699	0.404071	-0.262153	0.362571	-0.235205	-0.00936271	-0.376953	0.122953	-0.347584	0.262528	-0.0285109	0.0673973	0.0512698	0.225558	-0.349108	-0.284663	-0.210119	0.105399	-0.339298	-0.392137	-0.0409235	0.0328131	-0.01939	-0.454635	-0.301572	-0.306149	-0.138607	0.407941	-0.0983145	-0.321945	0.217422	-0.0914165
TCGA-44-2661	-0.588086	-0.52985	-0.561522	-0.557659	-0.538073	-0.440981	-0.543155	-0.377777	-0.447833	-0.287168	-0.475123	0.457351	-0.37859	-0.357864	0.441663	-0.413401	0.387687	-0.477292	0.307207	-0.480945	0.278643	0.359099	-0.667955	-0.595768	-0.294837	-0.49138	0.238391	0.10934	0.029809	-0.255818	0.233348	-0.445773	-0.373402	-0.435019	0.213885	-0.406534	-0.424248	0.342212	-0.329327	-0.0679651	-0.531028	-0.405684	-0.368086	-0.464373	-0.366865	-0.10311	-0.475138	-0.153775	-0.453081
TCGA-80-5608	-0.33303	-0.12332	-0.141031	-0.438191	-0.0258905	0.200269	-0.109072	-0.113903	-0.0974261	-0.0800114	-0.299439	0.136074	-0.258646	0.082812	0.204305	0.169761	0.164586	0.180088	0.124898	-0.263177	0.375332	-0.29163	0.0636203	0.0725263	0.0997716	-0.261035	-0.0597482	0.345499	0.230014	-0.180267	0.162255	-0.263909	-0.211543	-0.250273	-0.137627	0.121746	-0.314965	0.337167	0.0285869	0.161681	-0.0829917	-0.0713628	-0.227572	-0.020604	0.512461	-0.33161	-0.249716	-0.136811	-0.091492
TCGA-55-6984	-0.500683	-0.252315	-0.513361	-0.639481	-0.643373	-0.379818	-0.45656	-0.301392	-0.534676	-0.428391	-0.589815	0.234949	-0.384062	-0.262429	-0.136941	-0.184542	0.288513	-0.249453	0.388615	-0.153912	0.248567	-0.389199	-0.313752	-0.149463	-0.167502	-0.0474153	0.279671	0.238571	-0.0324955	-0.0204635	-0.068564	-0.274979	-0.297886	-0.157236	-0.149689	-0.231319	-0.12393	-0.100307	-0.470473	0.159155	-0.193708	-0.171049	-0.196018	0.0111873	-0.337559	-0.194523	-0.123001	-0.0968283	0.102609
TCGA-75-7031	-0.0246787	-0.0338645	0.290653	-0.424083	0.00599807	-0.130698	-0.18051	-0.0300593	-0.188567	-0.3384	-0.261209	0.0971858	-0.250557	-0.0423269	0.044421	-0.276098	0.211074	-0.00320349	0.350856	-0.3809	0.292408	0.0996874	0.262575	-0.253652	0.0545548	-0.406175	0.195225	-0.108697	0.117189	-0.303316	0.041805	-0.360729	-0.132312	-0.392854	-0.0672561	-0.217884	-0.453063	0.296244	-0.0409379	-0.231781	-0.420036	-0.288514	-0.456387	0.166525	0.121504	-0.313994	-0.441261	0.336729	-0.322345
TCGA-99-8032	-0.600234	-0.3939	-0.442002	-0.639004	-0.595444	-0.441654	-0.508161	-0.327166	-0.47286	-0.43119	-0.616191	-0.253425	-0.518623	-0.330762	-0.194634	-0.154111	-0.273768	-0.221927	-0.209061	-0.382907	0.216527	-0.436909	-0.338249	-0.317914	-0.508389	-0.45593	-0.0276203	-0.0992027	-0.115756	-0.405104	0.239709	-0.55825	-0.450157	-0.507948	-0.436468	-0.35361	-0.365847	0.0708088	-0.614257	0.0468003	-0.4674	-0.421135	-0.499035	-0.180452	-0.0732307	-0.557244	-0.463068	-0.409208	-0.430005
TCGA-55-8512	-0.615755	-0.520674	-0.457085	-0.57841	-0.761053	-0.539423	0.106719	-0.251913	-0.477613	-0.51339	-0.456802	0.497702	-0.409909	-0.346015	0.277577	-0.560086	0.52786	-0.382835	0.471331	-0.278444	0.145968	-0.226919	-0.4686	-0.017487	-0.383314	-0.197968	0.239229	0.447396	-0.0973438	-0.298336	-0.124836	-0.206236	-0.222171	-0.325928	0.318462	-0.000110381	-0.210707	-0.131564	-0.30146	0.000729919	0.00684046	-0.224145	-0.391414	-0.461658	-0.472144	-0.0733228	-0.0449887	-0.404357	-0.284094
TCGA-97-A4M2	-0.612712	-0.648332	-0.651647	-0.733068	-0.730671	-0.536071	-0.26717	-0.320727	-0.557618	-0.603525	-0.615698	0.270674	-0.547895	-0.491059	0.402356	-0.511582	0.26699	-0.345402	0.235888	-0.382777	0.121819	0.0295396	-0.529848	-0.248461	-0.508348	-0.398174	0.0849281	0.432724	0.0356697	-0.414979	-0.165077	-0.273637	-0.260046	-0.418839	-0.0412409	-0.252011	-0.333678	0.0391492	-0.588479	-0.0720877	-0.00473269	-0.397949	-0.312052	-0.526184	-0.337591	-0.168682	-0.229346	-0.517616	-0.402391
TCGA-50-6673	-0.564266	-0.0297961	-0.337834	-0.273856	-0.412394	-0.284006	-0.0339881	0.163485	-0.313123	-0.232647	-0.124402	0.428487	0.0633848	0.116844	0.344193	0.37617	0.343267	0.0591503	0.499251	0.372615	0.307804	0.443201	0.236301	0.243518	-0.083111	0.198425	0.48932	0.235285	0.155454	0.138558	0.194553	0.27723	0.144742	0.248529	0.161032	0.148009	0.452726	0.474269	-0.203115	0.349316	0.259958	0.319297	0.33155	0.19981	-0.187374	0.12702	0.367453	0.143292	0.0940688
TCGA-67-3772	-0.536279	-0.439047	-0.43791	-0.534862	-0.499057	-0.239924	-0.370787	-0.326839	-0.449996	-0.298404	-0.281996	0.46474	-0.122239	-0.267423	0.240943	-0.438456	0.372165	-0.428072	0.464864	-0.361397	0.261879	0.471991	-0.548912	-0.498343	-0.113069	-0.396994	0.477677	0.169247	0.417904	0.0693037	0.356178	-0.413441	-0.0526834	-0.224141	0.135084	-0.303463	-0.355769	0.142029	-0.0976447	0.104983	-0.330524	-0.117544	-0.179724	-0.130309	-0.0734529	-0.186778	-0.372411	-0.253028	-0.245578
TCGA-86-7954	0.398539	0.341545	0.367668	0.361648	0.329441	0.195316	0.420946	0.312571	0.200884	0.424517	0.304224	0.222509	0.408551	0.254081	-0.0653325	0.09421	0.0557056	-0.0321104	0.308164	0.167691	-0.0347349	0.127344	0.362031	0.41281	-0.020599	0.283716	0.0630252	0.019981	-0.0763863	0.083311	-0.261991	0.399771	0.247439	0.314542	-0.105332	0.229821	0.210453	0.103663	-0.100946	-0.288878	0.241932	0.286154	0.268523	0.240558	-0.131403	0.525468	0.247512	0.345372	0.147713
TCGA-L9-A743	0.0267435	-0.00597673	-0.331903	-0.37346	-0.145601	-0.224962	-0.328979	0.0421344	-0.276212	-0.299222	-0.353932	-0.0495094	-0.288098	-0.14846	0.246389	-0.429555	-0.13935	-0.299289	-0.0832718	0.143139	0.0940455	-0.0896796	-0.484056	-0.0505868	-0.215902	-0.0700727	-0.155539	0.219073	-0.128755	0.160396	-0.06358	-0.0453927	-0.0714379	-0.0528496	0.0170078	-0.104302	0.0848543	0.487036	-0.276212	-0.0208809	0.0798422	-0.050004	-0.0710427	-0.373337	-0.273797	0.0612781	0.119991	-0.0753125	0.14904
TCGA-05-4433	-0.400735	0.148314	-0.10408	-0.377502	-0.387652	-0.299463	0.19175	0.244377	0.0276365	-0.280939	-0.131622	0.376215	0.206342	0.22891	0.261388	0.110973	0.383217	0.210359	0.421236	0.29105	0.22857	-0.151052	0.108235	0.182396	-0.0638845	0.400491	0.400143	0.375924	0.211592	0.170447	-0.0701214	0.423726	0.160139	0.343366	0.127604	0.358274	0.258026	0.377898	-0.458547	0.413157	0.502094	0.273474	0.289971	-0.000186662	-0.300974	0.35755	0.372081	0.0350179	0.147478
TCGA-91-A4BC	-0.023263	-0.328507	-0.597413	-0.458417	-0.0325477	-0.106722	-0.358443	-0.338674	-0.491565	-0.322412	-0.538393	-0.191528	-0.538751	-0.360853	-0.220042	-0.28816	-0.302957	-0.498063	-0.0173536	-0.43826	0.258894	-0.385775	-0.612088	-0.333945	-0.477173	-0.46765	-0.0683227	-0.123192	-0.4409	-0.460179	-0.278613	-0.396583	-0.426506	-0.527348	-0.439525	-0.400256	-0.353578	0.0978819	-0.476807	-0.270848	-0.341748	-0.477437	-0.478431	-0.43409	-0.348977	-0.44342	-0.453684	-0.294812	-0.481571
TCGA-91-6829	0.121675	0.294523	0.308324	0.428914	0.509595	0.120973	0.475997	0.337373	0.215983	0.381147	0.299279	-0.441713	0.369478	0.250169	-0.400655	0.226674	-0.442386	0.148072	-0.424307	0.346627	-0.211532	-0.00915102	0.364774	0.298198	0.192123	0.380023	-0.415071	-0.55203	-0.261601	0.153795	-0.209273	0.269162	0.327879	0.390676	-0.392563	0.226288	0.244676	-0.0764865	0.275491	-0.328645	0.368883	0.427321	0.434218	0.481457	0.184062	-0.0029865	0.272813	0.104982	0.0655569
TCGA-44-6779	0.411028	0.469197	0.0871204	0.46918	0.436361	0.212914	0.0419836	0.275987	-0.00438433	0.0431942	0.33291	-0.332066	0.341216	0.425249	-0.338751	0.376305	-0.262492	0.167383	-0.13249	0.47097	0.286741	-0.335228	0.212325	0.390758	0.191357	0.550086	0.0798058	-0.497576	-0.116165	0.40375	-0.0726394	0.487238	0.291775	0.561497	0.00853394	0.38658	0.525167	0.179891	-0.212565	0.0513674	0.186669	0.542855	0.503774	0.348695	0.297207	0.371023	0.438065	0.012418	0.439166
TCGA-05-4432	-0.122363	0.172801	0.0190177	0.25077	0.250188	0.0562195	0.0730078	0.11021	-0.0758141	0.108371	-0.106724	-0.144637	0.0723092	0.198202	-0.111308	0.0426583	-0.107142	0.467499	-0.0655131	0.10915	0.220003	-0.359419	0.0679972	0.324213	0.0729184	0.155611	0.0801157	-0.265444	0.217389	0.0534752	0.107416	0.175573	-0.1357	0.144731	-0.397971	0.178766	0.087597	0.176272	0.215234	0.30927	0.181681	0.230397	0.0737448	0.231019	0.300543	-0.0902529	0.0263345	0.0660771	0.15729
TCGA-05-4398	0.537268	0.205731	-0.0040964	0.282682	0.439219	0.249946	-0.300974	-0.100992	0.0733315	0.0427492	-0.0480004	-0.517951	0.0128314	0.0206827	-0.304122	0.133499	-0.488058	-0.110172	-0.480082	-0.224161	0.056366	-0.36902	0.036414	-0.0182326	0.159868	0.019387	-0.334429	-0.204615	-0.186772	-0.0723568	-0.105257	0.0403303	-0.0130243	0.0918864	-0.205203	-0.0246238	-0.0888722	-0.289582	-0.0126184	-0.131702	-0.105014	-0.209306	-0.0756565	-0.00977454	0.254546	0.227395	0.0587087	0.149289	0.0442875
TCGA-L4-A4E5	0.528238	0.113618	-0.0436507	0.431495	0.603563	0.223891	0.123836	-0.0979002	-0.314913	-0.253127	0.0070801	-0.360917	-0.2493	-0.0125553	-0.347791	-0.123452	-0.352868	0.0245845	-0.295238	-0.172619	0.113342	-0.281742	-0.361658	-0.0528666	0.0633894	-0.223014	-0.253664	-0.102232	-0.520855	-0.172686	-0.239604	-0.133211	-0.071021	-0.211174	-0.395966	-0.0913734	-0.0715375	-0.584469	-0.115219	-0.375743	0.0477768	-0.262458	-0.347501	-4.70708e-05	0.252845	-0.095245	-0.0653267	-0.144883	0.0474588
TCGA-53-7624	0.613084	0.490564	0.510892	0.631777	0.676928	0.286053	0.166391	0.155928	0.409039	0.464811	0.597554	-0.27401	0.377226	0.331438	-0.441223	0.48269	-0.166867	0.423426	-0.259731	0.0809714	0.204007	-0.349508	0.444642	0.0245288	0.150826	0.0207945	0.0826463	-0.423519	-0.245484	0.214692	0.0118706	-0.117539	-0.163123	0.0771505	-0.316124	0.086215	-0.0660262	-0.489361	0.0758014	-0.247701	-0.0818666	0.0128787	0.202607	0.138792	0.14567	0.271678	-0.0863302	0.163734	-0.0216496
TCGA-55-6968	0.430034	0.47975	0.448293	0.512704	0.621114	0.198594	0.220113	0.362866	0.483062	0.438022	0.443428	-0.448479	0.258322	0.364117	-0.354457	0.388919	-0.345995	0.511355	-0.328781	0.0122145	0.0193562	-0.566687	0.27172	0.14157	0.152369	0.101889	-0.236388	-0.380934	-0.132563	0.0888396	0.120737	0.0363617	0.318635	-0.108093	-0.302091	0.120884	0.0421431	-0.467218	0.222152	-0.0780041	0.287226	-0.115656	0.0938479	-0.0625854	0.365933	-0.0916929	0.0130682	0.179537	-0.105935
TCGA-93-A4JP	-0.0204142	-0.163715	-0.231117	-0.0128698	-0.0852551	-0.178607	0.123576	0.238702	-0.205343	-0.243428	-0.186349	0.0795255	-0.0745237	0.0423948	0.0827504	-0.205084	-0.0712526	-0.465021	-0.0267979	0.331748	0.0612976	0.281333	-0.246843	0.154975	-0.374199	0.0838058	0.14462	0.125639	-0.22267	-0.313918	-0.0705767	0.236031	0.186891	0.0752784	0.219638	0.124075	0.172896	0.106909	-0.48069	0.100147	0.240702	0.193324	0.18265	-0.298197	-0.372684	0.284691	0.232654	-0.288553	-0.127234
TCGA-44-2655	-0.543057	-0.401857	-0.0357549	-0.269249	-0.4462	-0.0304877	-0.181589	-0.337766	0.0075995	0.107478	0.110645	0.335059	-0.0884332	-0.183117	0.354104	-0.132443	0.350031	-0.149181	0.113553	-0.396447	0.0801722	0.393183	0.265951	-0.395707	0.0114849	-0.329897	0.260112	0.228797	0.27327	-0.0926442	0.109476	-0.422041	-0.405203	-0.313164	0.413528	-0.35719	-0.38175	0.220139	0.0309142	0.087978	-0.211967	-0.303899	-0.352371	0.190503	-0.268259	-0.0579765	-0.348118	-0.260195	-0.305548
TCGA-55-1594	0.316934	0.366448	0.474931	0.358517	0.457408	0.473368	0.453717	0.192358	0.382345	0.512254	0.404011	-0.0782342	0.314826	0.269182	-0.290127	0.591117	-0.0643573	0.441717	0.0691265	-0.0543389	-0.140881	-0.10233	0.523782	0.0972357	0.175902	0.0928975	0.0481768	-0.166652	-0.0393163	0.011264	-0.169258	0.119129	0.142013	0.0983051	-0.038332	0.108996	0.0209417	-0.231297	0.439421	-0.0946676	0.228763	0.140688	0.0944285	0.385347	0.314559	-0.156169	-0.0727501	0.342494	0.102526
TCGA-50-5941	0.36497	0.509654	0.439631	0.475512	0.590231	0.119354	0.378108	0.355179	0.322947	0.351048	0.450017	-0.0229916	0.468423	0.363695	0.056087	0.404816	-0.0705496	0.147391	-0.287555	0.489003	0.226554	0.249188	0.545272	0.408176	0.395483	0.474362	-0.108235	-0.0690554	-0.110419	0.356676	0.186558	0.456508	0.408629	0.506335	-0.0636877	0.336447	0.380266	0.415048	0.341382	0.25089	0.495369	0.412517	0.492559	0.199022	0.0108762	0.444153	0.413995	0.189983	0.402467
TCGA-49-6767	0.530368	0.491861	0.513577	0.533918	0.618155	0.469893	0.228754	0.234021	0.452569	0.404581	0.454326	-0.413234	0.426396	0.333457	-0.449097	-0.0505131	-0.370099	0.389669	-0.331629	0.094012	0.0984844	-0.615738	0.33302	0.0892794	0.370266	0.342331	-0.388805	-0.541437	-0.344456	0.162502	-0.038161	0.0220754	0.0609891	0.158314	-0.118699	0.0385044	0.0182088	-0.364403	0.384829	-0.338603	0.0719742	0.00229906	0.307623	0.101532	0.0732635	0.11847	0.272009	0.0618202	-0.0666271
TCGA-75-5122	0.329222	0.41823	-0.118572	0.56366	0.58968	0.319171	-0.226538	0.33679	0.240193	-0.185481	0.353115	-0.453877	0.128397	0.228633	-0.173049	0.0381238	-0.467973	0.127391	-0.266782	0.206666	0.3091	-0.0706132	0.187448	-0.198282	0.207262	0.246325	-0.32387	-0.556412	0.0109865	0.474792	-0.0652335	0.292851	0.0510486	0.354124	-0.297474	0.0065546	0.206609	0.266841	-0.347163	0.171792	0.0638938	0.213512	0.230544	0.0617315	0.200659	0.434892	0.0652535	0.211362	0.15773
TCGA-78-7539	-0.111716	-0.25021	0.331984	-0.168731	-0.40832	0.0835057	0.276498	-0.0105292	0.165059	0.00256853	0.145528	-0.24401	0.215531	-0.0767315	-0.151531	0.0658101	-0.281058	0.102292	-0.325064	-0.0788053	-0.011298	0.369451	0.36449	0.113811	0.0587241	0.188142	-0.220041	-0.410583	-0.178016	-0.159721	-0.0479102	0.262666	0.123915	0.10907	-0.313566	0.133768	0.11335	-0.364269	0.0952822	0.190264	0.170339	0.137456	0.0602321	0.154564	0.234522	0.34412	0.147216	-0.26396	0.040079
TCGA-55-7726	0.215569	0.452989	0.339826	0.370448	0.406024	-0.258035	-0.211216	0.177345	0.158146	0.409371	0.381284	-0.204291	0.207906	0.28331	-0.439289	0.033724	-0.183427	-0.25335	-0.0533698	0.308596	0.259131	-0.657771	-0.125314	-0.0240023	-0.113673	0.211639	0.0114533	-0.448395	-0.278536	0.184031	0.0330573	0.100926	-0.0624666	0.217028	-0.160082	0.0186876	0.355019	-0.12106	0.0115375	-0.199263	-0.21578	0.343427	0.311342	0.245498	-0.487369	-0.216427	0.115913	-0.312804	0.0660671
TCGA-78-7162	-0.529913	-0.19796	-0.0374284	-0.0192308	-0.381806	-0.403661	0.168118	0.227491	0.191524	-0.00861452	0.0824994	0.488811	0.100975	0.11956	0.458044	0.0339959	0.500253	-0.102556	0.319047	0.293272	0.302791	-0.0672013	0.470592	0.203982	-0.0543829	0.338137	0.435066	0.430187	0.234875	-0.227791	0.31007	0.445952	0.255141	0.308638	0.401142	0.267103	0.374941	0.395023	0.221901	0.413397	0.322745	0.440601	0.426607	0.410825	-0.0822297	-0.117723	0.366567	0.0287184	0.167602
TCGA-55-6979	0.378225	0.190967	-0.23319	0.316176	0.450307	0.0828995	-0.368013	0.0896465	-0.334557	-0.102583	-0.00826838	-0.213906	-0.149911	0.0281083	0.000908878	-0.188242	-0.291232	-0.0257899	0.00199058	0.221541	0.212408	-0.136012	-0.452819	-0.118515	-0.145136	0.0122742	-0.197609	-0.151186	-0.215693	0.156848	-0.0331513	0.103277	-0.223616	0.19091	-0.299796	-0.0979244	0.0812894	0.280592	-0.493811	0.0232145	-0.260707	-0.0118526	0.0317016	-0.145431	0.244184	0.299933	-0.00626812	-0.0692615	0.150369
TCGA-86-8669	-0.308562	-0.0623036	0.00731091	-0.353681	-0.438246	-0.0901884	0.273512	0.0988559	-0.100515	-0.258192	-0.243235	0.07272	0.105306	-0.0661623	0.144563	-0.132868	0.0170517	-0.155259	0.130843	0.094399	0.231289	0.129619	0.264411	0.182521	-0.0522687	0.155788	0.204908	0.163441	0.400343	-0.0650323	0.0697194	0.28099	0.281526	0.0821131	0.118774	0.34219	-0.0688544	0.178267	-0.0753796	0.38305	0.317572	0.307693	0.141391	0.489463	0.158673	-0.166528	0.205523	0.340774	0.164717
TCGA-75-6212	-0.55035	-0.36893	-0.541964	-0.269623	-0.375099	-0.26735	0.247145	-0.0428217	-0.373252	-0.446663	-0.157019	0.186295	-0.245675	-0.103991	0.368614	-0.237884	0.267997	0.384674	0.178725	-0.0323382	0.358609	0.490413	0.248517	-0.171023	-0.0288213	0.00355521	0.22602	0.209782	0.328015	0.0579656	0.188797	0.179244	0.111071	0.0230245	0.377565	0.00972146	0.175922	0.528678	0.0307114	0.309007	-0.0765854	0.2008	0.165446	0.109442	0.262402	-0.29169	0.0423249	0.260888	-0.0242608
TCGA-44-3396	0.403368	0.187108	-0.383892	0.41985	0.456895	0.133146	-0.402663	-0.0182473	-0.300639	0.13764	-0.00895268	-0.39832	-0.077381	-0.130803	-0.265667	0.0863613	-0.425497	-0.0292666	-0.419825	0.0217709	0.220398	0.0381838	-0.338951	-0.266699	0.0105299	-0.0587448	-0.179559	-0.456441	-0.284257	0.0955658	-0.214777	0.0108538	-0.182518	0.144135	-0.255006	-0.263962	-0.0749785	-0.0907651	-0.0859343	-0.374352	-0.268252	-0.112813	-0.123112	-0.0800356	0.0048876	0.114244	-0.219154	-0.165435	0.164584
TCGA-50-8457	-0.576433	-0.555525	-0.498753	-0.569806	-0.570334	-0.168407	-0.163246	-0.255867	-0.453202	-0.423969	-0.41431	0.0530487	-0.335577	-0.327118	-0.0951261	-0.0307333	-0.168377	-0.382012	0.0857739	-0.195236	0.233386	0.313163	-0.436228	0.132326	-0.315497	-0.0524259	0.088612	-0.0448241	-0.204963	-0.296311	-0.167994	0.0825037	0.147856	-0.199665	0.00812705	0.0319469	0.0478634	0.121221	-0.239299	-0.0807415	0.0558836	-0.0393756	-0.12794	-0.44019	-0.478784	-0.139966	0.0583255	-0.364768	-0.185542
TCGA-49-AARE	-0.0445074	-0.176505	-0.282917	-0.196178	0.199047	0.0381941	-0.514232	-0.431238	-0.265364	-0.394213	-0.270419	-0.0762648	-0.440428	-0.323227	-0.141734	-0.580865	0.144782	-0.293947	-0.211404	-0.483014	0.270616	-0.21367	-0.506018	-0.453136	-0.227249	-0.494583	-0.0046169	-0.202628	-0.416906	-0.189461	0.15185	-0.505408	-0.446084	-0.481242	0.061363	-0.393444	-0.434537	-0.517576	-0.295951	-0.364087	-0.602963	-0.431547	-0.534435	-0.622654	-0.559626	-0.307681	-0.422704	-0.2911	-0.399759
TCGA-49-4487	0.0805079	0.349597	0.232481	0.161381	0.32112	-0.141187	0.0658623	0.220193	-0.0912099	0.0519928	-0.127521	-0.108623	-0.206103	0.210907	0.0223171	-0.332652	-0.151607	-0.173444	-0.213519	0.0970224	0.351441	-0.474017	-0.377185	-0.0504912	-0.246878	0.0016627	-0.342078	-0.0971814	-0.119848	0.0790793	0.357963	0.106454	-0.286755	0.0386316	-0.0970286	-0.0566133	0.200659	0.125717	-0.174299	-0.0152373	-0.210901	0.0465681	0.0858148	-0.0959161	-0.34871	-0.351916	0.0383192	-0.152693	0.123839
TCGA-44-6774	-0.101365	0.147093	-0.437896	-0.234138	-0.368055	-0.493279	0.150087	0.234124	0.0263432	-0.1792	-0.335643	-0.238635	0.197215	0.267624	0.0144648	0.111058	-0.348034	-0.138282	-0.0992268	0.399432	0.195563	-0.124567	0.178077	0.469423	-0.0497472	0.485002	-0.0631799	-0.347582	0.00219652	-0.0288839	0.0699984	0.368909	0.393006	0.473044	-0.324964	0.25602	0.488611	0.316856	-0.0358787	-0.0152075	0.417036	0.490926	0.427284	0.466986	-0.127214	0.124425	0.375859	-0.138993	0.38486
TCGA-L9-A5IP	0.269607	0.321381	0.315376	0.437797	0.310583	0.0468494	0.181328	-0.147556	0.106075	0.124152	0.333056	-0.222579	0.12337	-0.0659287	-0.253855	-0.00746167	-0.0834947	0.534836	0.129381	0.0385491	0.151239	0.181577	0.409976	0.0574422	0.236359	-0.217266	0.184401	-0.180347	-0.0928678	0.166978	0.04963	-0.347352	-0.370912	-0.136344	-0.11716	-0.284503	-0.296621	-0.122028	0.356071	-0.42712	-0.291613	-0.300012	-0.121975	0.136986	0.523278	0.0547067	-0.199808	-0.0137587	-0.151952
TCGA-69-8253	-0.60082	-0.428713	0.0187365	-0.552903	-0.695675	-0.24334	0.0891035	-0.274712	0.0671468	0.0191518	-0.174215	0.111214	-0.114257	-0.154932	0.147766	-0.0172919	0.270715	0.207696	0.0259497	-0.181247	0.154229	-0.150475	0.488836	0.152876	0.0172219	-0.134258	0.0723826	0.0988948	0.152786	-0.277347	0.110132	-0.36787	-0.154457	-0.281215	0.430067	-0.0769197	-0.251973	0.0829678	0.455571	0.227862	-0.0545117	-0.177428	-0.291438	0.144125	0.0700689	-0.0876619	-0.143098	0.0508305	-0.364337
TCGA-L9-A7SV	0.464023	-0.0785923	0.233531	0.281296	0.377712	0.16097	0.130588	-0.231339	-0.281112	-0.11865	0.192732	-0.24656	-0.157601	-0.186441	-0.37667	0.11126	-0.15645	0.0301143	-0.332391	-0.2885	0.00519269	-0.188918	-0.0684099	-0.127091	-0.0416518	-0.359058	-0.316035	-0.244133	-0.264576	-0.391108	-0.301215	-0.205409	-0.154866	-0.385816	-0.317088	-0.124291	-0.298541	-0.603451	0.00801189	-0.337044	-0.0411812	-0.402516	-0.375588	-0.414017	-0.25738	-0.294043	-0.207449	-0.242992	-0.309646
TCGA-97-8172	-0.421206	-0.436893	-0.331921	-0.520314	-0.58235	-0.19494	0.0704347	-0.0154087	-0.188684	-0.161673	-0.219987	-0.0370999	-0.0337751	-0.184169	-0.00236846	-0.346744	-0.257464	-0.535995	-0.273634	0.0826288	-0.150054	-0.136456	-0.496281	0.231842	-0.418853	0.361256	-0.199706	0.0575114	0.0554716	-0.314078	-0.111581	0.252798	0.271254	0.205081	-0.0533923	0.316656	0.201151	-0.0977192	-0.253406	0.049931	0.258553	0.180014	0.172447	-0.43885	-0.500004	-0.0503714	0.116244	-0.526812	-0.0792449
TCGA-86-A4P7	-0.38965	-0.414189	-0.483372	-0.710976	-0.606283	-0.468887	-0.26729	-0.0581906	-0.487462	-0.277016	-0.577043	-0.19792	-0.342949	-0.316932	0.0523636	-0.551366	-0.315593	-0.52851	-0.266881	-0.0469775	-0.0908287	-0.00485985	-0.442503	-0.091347	-0.439982	-0.103384	-0.087343	0.438959	-0.0649276	-0.378846	-0.246093	0.113326	0.0168644	-0.132183	-0.109131	0.0418876	0.0307952	0.21702	-0.466487	0.0178353	0.150845	-0.0415364	-0.0177879	-0.385188	-0.443749	-0.0930822	0.0889835	-0.275256	-0.0218508
TCGA-55-7574	-0.352623	-0.312039	-0.361393	-0.43787	-0.542327	-0.390583	-0.144058	0.00355687	-0.0517625	-0.251337	-0.338633	-0.335712	-0.0853899	-0.164839	0.0372864	-0.273865	-0.403131	-0.359817	-0.339961	0.362388	0.138114	-0.206204	-0.444634	0.222599	-0.401508	0.11894	-0.0974436	0.264128	-0.196713	-0.19239	-0.260925	0.15534	0.135833	-0.031836	-0.359782	0.172129	0.205794	0.340789	-0.45514	-0.335302	0.297903	0.0961366	0.0501805	-0.310709	-0.421733	0.0451279	0.094489	-0.387177	-0.00376816
TCGA-NJ-A4YI	-0.286539	-0.360319	0.203531	-0.196277	-0.253648	0.365028	0.215929	-0.14728	0.0552932	-0.0216223	0.122561	0.0318287	-0.00578125	-0.267977	0.143487	-0.157358	-0.0243256	-0.143349	0.222569	-0.136504	0.103103	0.37417	0.00234881	0.219711	0.0857288	-0.069318	-0.0248893	0.164235	-0.276538	-0.133436	-0.0843254	-0.0116656	-0.0726581	-0.210374	0.0754631	0.118716	-0.148087	0.183511	0.224206	-0.0480427	0.091752	-0.0377776	-0.258482	-0.348588	0.139395	0.124855	-0.114707	-0.264401	-0.118731
TCGA-55-8620	0.503968	0.413528	0.312373	0.505043	0.620415	0.324508	0.0238219	0.315394	0.237584	0.195659	0.369651	-0.414105	-0.0340398	0.173823	-0.308817	0.38381	-0.345901	0.0168946	-0.380186	-0.239278	0.15875	-0.414214	0.0652314	-0.105906	0.110554	0.0258843	-0.290366	-0.394879	-0.334743	-0.0812229	-0.163337	0.0225496	-0.0226494	-0.223777	-0.0533543	-0.0242952	-0.0633411	-0.365053	0.256629	-0.220359	0.00438544	-0.228206	-0.204592	-0.00780418	0.462219	-0.244823	-0.119283	-0.04385	-0.254109
TCGA-55-7728	-0.629931	-0.604237	-0.642522	-0.707751	-0.696952	-0.55209	-0.591366	-0.481889	-0.682723	-0.652209	-0.65385	0.240319	-0.622273	-0.47667	0.409102	-0.421254	0.303873	-0.626478	0.333287	-0.494267	0.267913	-0.0580256	-0.7149	-0.355453	-0.575617	-0.492521	0.257035	0.447741	-0.0688926	-0.460506	0.0590624	-0.380436	-0.468865	-0.548477	-0.332946	-0.352031	-0.378917	0.124404	-0.714694	-0.126898	-0.202854	-0.511083	-0.547733	-0.732405	-0.611493	-0.324606	-0.381066	-0.438614	-0.428382
TCGA-69-7973	0.444774	0.384922	0.420889	0.418791	0.491043	0.493082	0.49838	0.299318	0.465143	0.300083	0.301509	-0.36326	0.27294	0.405893	-0.078888	0.531318	-0.401521	0.388058	-0.294557	0.254762	-0.0457856	-0.194178	0.622216	0.453121	0.310058	0.241234	-0.276715	-0.178087	0.167534	0.228159	-0.103983	0.143009	0.363742	0.172115	-0.168972	0.344186	0.2495	-0.0638962	0.52311	0.314672	0.399064	0.342341	0.214731	0.512709	0.439897	-0.0907766	0.190354	0.244409	0.162624
TCGA-50-5932	-0.137953	0.0650833	0.43342	0.154768	-0.246274	0.124699	0.266871	0.064986	0.489438	0.435266	0.313086	-0.178365	0.343341	0.176031	-0.164104	0.658371	-0.137878	0.107182	-0.206641	0.11437	0.177145	0.168042	0.5453	0.335197	0.236881	0.234942	0.0496367	-0.183059	0.0113838	-0.0270546	-0.0522725	0.0527729	0.209261	0.0714463	0.046552	0.179279	0.118496	0.0145083	0.486746	0.0247726	0.414	0.19164	0.0649437	0.259328	0.299244	0.268092	0.209996	0.22539	0.00645987
TCGA-05-4430	-0.489246	-0.0365916	-0.171878	-0.242929	-0.152347	-0.0157301	-0.0571857	0.394568	-0.0159331	0.134355	-0.124347	0.105005	0.172969	0.2434	0.145019	-0.552508	0.0531262	0.0176427	0.0913743	0.325833	0.150806	0.168245	-0.17083	0.267122	0.258366	0.337422	0.209069	0.0132191	0.0696807	0.23737	0.404527	0.211733	0.314689	0.406839	0.148148	0.314396	0.291733	0.387276	0.204348	0.476026	0.124724	0.30393	0.416684	0.393583	0.237814	0.326441	0.186666	-0.0225587	0.421274
TCGA-49-4486	-0.489142	-0.517362	-0.205295	-0.284215	-0.434985	-0.174273	-0.220594	-0.525002	-0.143965	-0.151459	-0.0107876	0.480535	-0.390508	-0.327651	0.246388	-0.31942	0.516346	-0.05405	0.212983	-0.571711	0.404082	0.381129	-0.0129697	-0.529792	-0.0385001	-0.529068	0.277612	0.0378766	0.281793	-0.315985	0.286406	-0.461495	-0.416866	-0.5394	0.551925	-0.374679	-0.503543	-0.0323752	0.0940235	0.174473	-0.531951	-0.477248	-0.464429	-0.281994	-0.0547338	-0.396212	-0.369386	0.105782	-0.262378
TCGA-78-8662	0.498923	0.0493356	0.387243	0.276041	0.45302	0.353147	0.0397267	0.0659515	0.127471	0.250703	0.218156	-0.123512	0.0529216	0.1217	-0.179786	0.100798	0.120165	0.481629	-0.258088	-0.114101	0.189236	-0.43366	0.284845	0.172103	0.268307	0.0106251	-0.0359966	-0.380866	0.208835	-0.102572	0.111156	-0.0298081	0.183556	-0.0366886	0.134033	0.144713	-0.0169609	-0.469893	0.548777	-0.0365577	0.100096	-0.0337978	0.18208	0.182494	0.378703	-0.104758	0.106558	0.154539	0.176481
TCGA-95-8039	-0.38046	-0.174924	-0.240581	-0.307631	-0.371727	-0.0650491	-0.40469	0.00296548	-0.392211	-0.221077	-0.160525	-0.21585	-0.0817809	-0.154338	0.114185	-0.0777707	-0.266134	0.0900394	-0.115819	-0.0866357	-0.0508561	0.0615484	-0.475906	0.133936	-0.0330969	-0.0428504	-0.102267	-0.0795648	-0.450616	-0.0793401	-0.0789646	-0.0982372	0.0764274	-0.0424066	-0.0255835	-0.112843	-0.104389	0.0488836	-0.188509	-0.34098	-0.181891	-0.222087	-0.190172	-0.36261	-0.128635	-0.025243	0.113902	-0.265367	-0.284308
TCGA-MP-A4TA	0.602218	0.283336	0.357127	0.488269	0.586651	0.398097	0.0499946	-0.0930714	0.10148	0.146725	0.211079	0.14518	0.0352273	-0.0281155	-0.0479426	0.525393	0.308443	0.431156	0.29134	-0.0107527	0.229394	-0.223212	0.468134	-0.203361	0.244179	-0.363699	0.242477	-0.00889203	-0.416952	0.0711492	-0.198865	-0.31451	-0.390053	-0.259819	0.370371	-0.284597	-0.347646	0.015202	0.235663	-0.516616	0.0453804	-0.320288	-0.395809	0.0498923	0.379819	0.037136	-0.300217	0.170946	-0.0576909
TCGA-55-7284	-0.461442	-0.374291	-0.435042	-0.410371	-0.593225	-0.32918	-0.0860006	-0.0371284	-0.410566	-0.189425	-0.38957	0.436445	0.0726053	-0.13927	0.338986	-0.0779909	0.395698	-0.411471	0.477587	0.169839	-0.0143441	0.0261969	-0.411008	0.0596136	-0.25619	0.232056	0.282785	0.483276	0.296191	-0.153171	0.162991	0.177706	-0.0316084	0.158126	0.0159871	0.1532	0.0760325	0.424314	-0.509005	0.274902	0.417514	0.178779	0.33217	-0.142043	-0.383604	0.241545	0.345492	-0.134702	-0.0281915
TCGA-69-7764	-0.0588217	-0.184915	-0.00109322	-0.184114	-0.147587	-0.0694898	-0.188212	-0.207054	-0.0825345	-0.105892	-0.0175649	0.03921	-0.187659	-0.188111	-0.215125	-0.260678	-0.0957408	-0.42963	0.0166484	0.00831892	0.14875	-0.0754283	0.0254501	-0.122398	-0.189096	-0.0308996	-0.0742966	0.212481	0.00105373	-0.332704	0.0309038	-0.0170894	-0.00766987	0.00594613	0.227814	-0.000899761	0.0473851	-0.230625	0.00227453	0.228052	-0.149887	-0.00351312	-0.0982737	-0.3832	-0.174232	-0.145079	-0.103077	-0.132357	-0.105665
TCGA-44-A4SU	-0.318641	-0.589475	-0.38229	-0.583947	-0.569652	-0.417824	-0.184562	-0.414496	-0.532884	-0.554616	-0.494213	-0.158897	-0.488736	-0.500171	-0.166533	-0.413737	-0.312174	-0.319291	-0.0926171	-0.420046	0.209146	-0.0484933	-0.481856	-0.197572	-0.474611	-0.476216	-0.169944	-0.0046101	-0.168159	-0.469007	-0.316018	-0.292432	-0.392744	-0.508278	-0.165634	-0.355065	-0.286013	-0.306372	-0.619417	-0.420399	-0.373451	-0.388279	-0.440708	-0.450621	-0.382588	-0.353733	-0.372724	-0.409089	-0.435326
TCGA-49-4506	-0.526317	-0.166678	-0.391607	-0.398429	-0.322529	-0.0889084	-0.592298	-0.306147	-0.140482	-0.251978	-0.213041	0.230846	-0.427457	-0.195907	0.0399765	-0.0488154	0.395704	0.258734	0.337072	-0.471156	0.354292	-0.20975	0.240691	-0.618238	0.109599	-0.539216	0.51573	0.194124	0.159626	0.0579517	0.248077	-0.576152	-0.45254	-0.555579	0.00514992	-0.413471	-0.527734	-0.224579	0.0134105	0.107702	-0.600085	-0.49896	-0.457972	-0.231336	0.46885	-0.372308	-0.528773	0.0410217	-0.293033
TCGA-78-7161	-0.359131	-0.54341	-0.251752	-0.589175	-0.625821	-0.316668	-0.170887	-0.436055	-0.335078	-0.200785	-0.513025	-0.0701772	-0.410778	-0.428908	-0.0130445	-0.529413	-0.191901	-0.232867	-0.00266615	-0.392158	0.00358856	-0.391302	-0.21995	-0.084806	-0.382234	-0.376956	0.079962	0.238	-0.0976473	-0.48805	-0.263192	-0.477917	-0.228456	-0.495304	-0.293208	-0.173245	-0.416049	0.112809	-0.455876	-0.204965	0.0281552	-0.283977	-0.384984	-0.189744	-0.410951	-0.381305	-0.357068	-0.349784	-0.434867
TCGA-49-AAQV	0.115999	-0.242912	0.0262624	-0.112279	-0.0546528	-0.0757182	-0.239921	-0.318749	-0.309497	-0.110236	-0.303564	-0.0699878	-0.222715	-0.265734	-0.0544226	-0.238497	-0.193148	0.232126	0.0859221	-0.445695	0.157001	0.435859	0.0880179	-0.389591	0.180543	-0.444541	-0.0899882	0.121966	-0.127518	-0.374684	0.0756553	-0.289647	-0.305876	-0.424419	0.018411	-0.28533	-0.254563	-0.225321	0.262963	-0.371148	-0.435901	-0.416003	-0.456916	-0.476328	-0.117472	0.00631182	-0.396229	0.0214877	-0.253727
TCGA-62-A46P	-0.588534	-0.496395	-0.313781	-0.644573	-0.641663	-0.221058	-0.39257	-0.345471	-0.165154	-0.150063	-0.443505	-0.174611	-0.364318	-0.448162	0.125064	-0.475424	-0.118597	-0.119007	-0.0670146	-0.469923	0.191385	-0.196525	0.142863	-0.0601859	-0.158812	-0.467115	-0.274788	0.176786	0.0637381	-0.382568	0.219686	-0.48847	-0.21572	-0.389017	-0.186424	-0.124184	-0.446837	0.0291472	-0.0594226	0.041028	-0.378893	-0.401991	-0.387976	0.24233	-0.00222198	-0.242556	-0.453608	-0.158028	-0.0364186
TCGA-49-6761	0.0697203	0.206653	0.381162	0.450371	0.384867	0.00495036	-0.170536	-0.181734	0.129635	0.256514	0.223167	-0.318955	0.0281444	0.0725285	-0.169008	0.187052	-0.331857	-0.0929904	-0.360609	-0.0388101	0.20498	-0.395627	0.35213	0.125549	0.247454	-0.00585072	-0.196857	-0.142126	-0.167767	0.0471933	0.0222962	-0.0314787	0.112424	-0.0194893	-0.187012	-0.0355547	0.0745616	-0.361864	0.503233	-0.0180254	-0.125762	-0.124896	-0.0175303	-0.277475	0.0233442	-0.0792201	0.00914916	-0.109178	0.200851
TCGA-44-3919	-0.0317381	0.178794	-0.0573878	0.00464569	0.406085	0.154237	-0.0867273	0.229337	-0.105183	-0.249818	0.0762565	0.0320131	0.180162	0.136856	0.0661983	-0.275286	-0.125975	-0.285219	-0.085267	0.146118	-0.022162	0.0880432	-0.36525	-0.0986335	0.126731	0.223247	-0.130304	-0.125303	-0.202201	0.191779	0.0987928	0.401392	0.387724	0.386719	-0.0295171	0.138675	0.188845	0.268533	0.0926626	0.0190331	0.0601799	0.190714	0.307187	0.184358	-0.188461	0.272044	0.211821	-0.023504	0.34946
TCGA-69-7980	-0.117853	0.116511	0.283812	-0.13765	0.102349	0.0624693	0.0050689	0.131496	-0.120587	-0.354218	0.0374156	-0.205416	0.14953	-0.0807999	-0.128069	-0.265301	-0.230178	-0.065009	-0.038701	0.062829	0.0388012	-0.141735	-0.292955	0.145552	0.029738	0.146561	0.0462389	-0.104126	-0.566934	0.113829	-0.0536874	0.108342	0.10747	0.0731287	-0.341461	0.0688463	0.195256	0.0216086	-0.123672	-0.448801	0.00124935	0.179859	0.164021	0.0880096	-0.364602	-0.00773935	0.2005	-0.0933109	0.0318134
TCGA-93-7348	-0.501176	-0.565845	-0.629	-0.597463	-0.693955	-0.466228	-0.184647	-0.361769	-0.591783	-0.49559	-0.542821	0.314558	-0.392126	-0.417862	0.207574	-0.695705	0.142674	-0.720438	0.377495	-0.214506	0.192566	0.408589	-0.628171	-0.161917	-0.448983	-0.287982	0.22487	0.529878	0.0623484	0.010433	-0.0622928	-0.296104	-0.206457	-0.245814	-0.0367872	-0.228299	-0.208181	0.0613756	-0.568166	-0.00416468	-0.075209	-0.0324845	-0.222759	-0.152648	-0.601438	-0.176621	-0.0526256	-0.450788	-0.146049
TCGA-75-7030	-0.701484	-0.419665	-0.62504	-0.65525	-0.728399	-0.577072	-0.339742	-0.230672	-0.524349	-0.429474	-0.500463	0.559951	-0.256803	-0.258173	0.309529	-0.606266	0.54121	-0.633408	0.565547	0.231429	0.152974	0.422587	-0.604871	0.0782316	-0.474362	0.310471	0.455414	0.482906	0.325523	-0.0121006	-0.0696827	0.24693	0.0385469	0.26361	0.249694	0.10299	0.287025	0.453011	-0.567776	0.258451	0.12115	0.271381	0.30628	-0.422856	-0.608441	-0.223729	0.411136	-0.414597	0.22442
TCGA-86-8074	0.181799	0.45697	0.48145	0.592968	0.558099	0.371963	0.416561	0.30616	0.220648	0.469701	0.485532	-0.442737	0.42962	0.263474	-0.423621	-0.037132	-0.50359	0.00788046	-0.441062	0.361807	-0.177943	0.328406	0.364918	0.335574	0.187599	0.30335	-0.200154	-0.567118	-0.498793	0.125729	-0.40376	0.321609	0.208932	0.373902	-0.46914	0.146005	0.329516	-0.229576	0.0458881	-0.439273	0.161954	0.297274	0.391208	0.233043	-0.114842	0.238093	0.307258	0.223983	0.391219
TCGA-78-7158	0.0646075	0.0734155	0.485611	0.296818	0.21488	0.399839	0.263491	-0.253745	0.462331	0.271465	0.37863	-0.190368	0.127103	-0.0672382	-0.115599	0.479942	-0.123292	0.0614514	-0.28468	-0.0601413	0.015525	0.0422104	0.544812	0.176756	0.240389	-0.00756047	-0.261978	0.120451	0.276309	-0.224886	-0.323738	-0.118045	-0.162072	-0.197434	-0.16012	-0.116894	-0.249515	-0.542263	0.436728	-0.00879814	-0.146299	-0.1784	-0.316694	-0.101502	0.0798085	-0.121959	-0.0090481	0.204396	-0.244398
TCGA-05-5425	0.286961	0.402548	0.225778	0.492514	0.621941	0.412691	0.125885	0.361849	0.255504	0.112362	0.376288	0.454021	0.207833	0.370111	0.282273	0.1898	0.47581	0.405015	0.388361	0.243491	0.284852	0.281055	0.400411	-0.202042	0.409173	0.0258725	0.53011	0.162936	0.417244	0.156811	0.298654	0.07701	0.112209	0.245612	0.168151	0.13911	-0.0332177	0.573944	0.292923	0.544403	0.0408241	0.110452	0.164789	0.569988	0.46744	0.334791	-0.0526976	0.381652	0.147883
TCGA-91-6831	0.523921	0.409205	0.519684	0.597781	0.639105	0.358359	0.517344	0.160771	0.441865	0.495875	0.38349	-0.447299	0.103504	0.168882	-0.407792	0.347622	-0.511054	0.36827	-0.381123	0.0273717	-0.0357365	-0.647366	0.556214	-0.0204767	0.214381	0.109539	-0.448676	-0.498278	-0.369205	-0.0189361	-0.10406	0.137351	-0.0576934	0.193654	-0.45743	0.178094	0.216051	-0.257266	0.360533	-0.219872	0.109537	0.381138	0.128022	0.185845	0.385781	-0.253974	-0.132638	0.254161	0.297535
TCGA-97-8175	0.243693	0.122727	0.176207	-0.0419709	0.12591	0.227621	-0.264103	0.0330579	-0.0809235	0.0477766	0.017033	-0.164924	0.0588274	-0.0886816	-0.0953413	-0.416981	-0.00164049	-0.285309	-0.104184	0.0667411	0.117707	-0.304514	-0.35766	-0.055982	0.0958474	-0.0345028	-0.0284634	-0.306498	-0.343773	0.0671262	-0.0326987	0.0632047	0.0505522	0.145434	-0.050566	0.0410086	-0.0258193	-0.126834	-0.138869	-0.00663574	-0.198266	-0.0690751	0.042448	0.178149	-0.0594634	0.32842	0.0822372	0.100498	0.245717
TCGA-86-8672	0.245769	0.354166	0.486148	0.101753	0.350289	0.283275	0.0844206	0.0827808	0.220415	0.397857	0.126404	-0.017995	0.0197345	0.00862464	0.336876	0.15878	0.174423	0.102304	-0.430661	0.0459967	0.163438	-0.0957769	0.361308	0.123202	0.225062	-0.00924824	0.063127	-0.0212875	-0.00732568	0.225258	0.0104569	0.00336442	-0.0934102	-0.0250258	0.221759	-0.00863152	-0.0643766	-0.0175829	0.441624	-0.536642	-0.191115	-0.123582	-0.00859813	0.203769	0.290837	0.0988564	-0.0466487	0.124348	0.137388
TCGA-50-6594	0.573012	0.245507	0.337188	0.589487	0.646635	0.525764	0.00501839	0.0187509	0.33119	0.228347	0.464606	-0.172648	0.287712	0.286999	-0.200034	-0.131858	-0.212868	0.494494	-0.117708	-0.233017	0.0855968	-0.158071	0.517297	0.00666924	0.480866	-0.15391	-0.307619	-0.21468	-0.0394333	0.138789	-0.111887	-0.131783	0.0883228	0.00517359	-0.125843	-0.0865706	-0.148694	-0.385415	0.503271	-0.112687	-0.0498107	0.00889169	0.103048	0.196864	0.409892	0.0980292	0.0264638	-0.113285	-0.103138
TCGA-86-7714	-0.239878	-0.0478584	-0.0413763	0.214652	-0.106966	0.138775	0.345438	0.110136	0.296409	0.0732757	0.405777	0.0407617	0.234325	0.0316674	0.198866	0.441555	-0.0143947	0.110271	0.0498489	0.169073	0.0631028	0.300781	0.0889692	0.0377935	-0.0145037	0.314253	0.0908063	0.190427	0.237276	0.274386	-0.210468	0.352205	0.310109	0.225958	0.270803	0.256883	0.28732	0.056118	0.201147	0.224074	0.155536	0.241953	0.258573	0.174948	-0.193679	0.175412	0.39807	0.14998	0.0335682
TCGA-86-6562	0.439956	0.261881	0.0281562	0.381197	0.0909377	0.102319	0.265063	0.264837	0.0663118	0.013697	0.186679	-0.105645	0.306774	0.346344	0.0241451	0.289735	-0.188746	0.0623617	-0.201868	0.453751	0.105131	0.258604	-0.0132123	0.42834	0.193222	0.499725	-0.0250547	-0.161087	0.167591	0.484658	-0.0827318	0.417144	0.448448	0.506474	-0.0559668	0.428562	0.439957	0.0842473	0.11367	0.116067	0.395706	0.431658	0.52202	0.1176	0.129054	0.413141	0.346305	0.189545	0.518171
TCGA-55-8090	-0.121221	0.0049723	-0.0888126	-0.296511	-0.0930101	-0.0584516	-0.37104	-0.0953796	-0.281813	-0.467623	-0.0470291	0.0308476	0.0119988	-0.00488073	0.0235529	0.174439	-0.0685497	-0.129557	0.0284875	-0.00746275	0.148798	-0.0578535	-0.405738	0.259468	-0.232056	0.144989	-0.0333281	0.0521873	-0.378461	0.103909	-0.242991	-0.0714633	-0.0840875	0.192483	0.0354991	-0.211522	0.0149166	-0.0549131	-0.450632	-0.246044	-0.137516	0.0656505	0.0350591	-0.466976	-0.389739	0.169473	0.120971	-0.279303	0.226668
TCGA-55-7911	0.47429	0.21086	0.401656	0.472888	0.416944	0.122069	-0.0585006	-0.0227821	0.511377	0.131072	0.388058	-0.461432	0.15707	0.00038002	-0.447364	0.563107	-0.450946	0.361131	-0.495521	-0.202335	-0.15077	-0.179711	0.189323	-0.27371	0.194628	-0.0780454	-0.416528	-0.47885	-0.337325	0.0807204	-0.403209	-0.070066	-0.0720666	-0.140711	-0.308225	-0.219667	-0.209495	-0.353069	0.118455	-0.157212	-0.265213	-0.281646	-0.27041	-0.197297	0.10208	0.173899	-0.113312	0.100102	-0.153758
TCGA-55-8507	0.0908198	0.272731	0.285171	-0.187255	0.273568	0.486043	0.457647	0.221293	0.0162655	0.364851	-0.126653	-0.0500541	-0.0242483	0.0311835	0.159165	-0.204759	-0.0859158	0.0628772	-0.0246233	0.1227	0.151646	-0.263319	0.243829	0.318722	0.074383	0.264124	-0.170219	0.389646	0.12732	-0.123177	-0.060733	0.0265633	0.0968279	0.00533683	-0.331846	0.353662	-0.112381	0.214872	0.347894	-0.212088	0.305925	0.189411	-0.0289628	0.124389	0.0676953	0.154755	0.0666596	0.0669193	0.230178
TCGA-93-8067	-0.110529	0.349062	0.382678	-0.116946	0.0284474	0.412074	0.166068	0.337247	0.13205	0.044649	-0.0362807	0.291199	0.25509	0.317139	0.0456486	0.17263	0.398922	0.181688	0.419753	0.262197	0.138535	-0.0459095	0.0533502	0.328488	0.274533	0.19733	0.353975	0.0812073	-0.108513	0.26213	-0.0164627	0.0866017	0.122558	0.221814	-0.047572	0.135377	0.194813	-0.00592968	0.214417	-0.227166	0.130296	0.255612	0.0889646	0.137373	0.403181	-0.0511734	0.115096	-0.00455449	0.331669
TCGA-97-7553	0.0591939	0.198303	-0.304314	0.117537	0.145498	-0.220329	0.231438	0.381383	-0.0647285	0.060158	-0.135006	-0.0194571	0.158302	0.274951	0.0543939	0.145226	-0.00828568	-0.26785	-0.12964	0.354121	0.060657	0.0276242	-0.358335	0.0164929	-0.277447	0.351014	0.0537977	-0.053534	-0.127949	0.110054	-0.251994	0.387256	0.110332	0.401607	0.0358614	0.27605	0.345395	0.326259	-0.325553	0.195636	0.299513	0.364618	0.304864	0.071468	-0.348595	0.300723	0.356698	-0.126458	0.113734
TCGA-55-8205	0.713542	0.607784	0.554415	0.714086	0.786494	0.614246	0.307769	0.486537	0.520681	0.513582	0.607252	-0.380698	0.476838	0.480461	-0.273879	0.692356	-0.366618	0.290489	-0.446085	0.455582	0.204541	-0.273574	0.483438	0.177617	0.428679	0.541606	-0.48022	-0.45718	-0.196887	0.307437	-0.243532	0.466557	0.474986	0.534327	-0.146943	0.393516	0.392993	0.0577163	0.416896	0.0369373	0.395198	0.318144	0.4946	0.283159	0.476717	0.545474	0.395838	0.208846	0.283764
TCGA-05-4390	0.47714	0.422373	0.438256	0.49074	0.603162	0.565644	0.276687	0.279738	0.416431	0.329998	0.215251	-0.153442	0.214729	0.379465	0.0256864	0.413337	-0.166436	0.0458238	-0.0738125	0.102181	0.360651	-0.406616	0.402995	0.246191	0.470377	0.160918	-0.0420061	-0.287537	-0.107762	0.0794077	0.169302	0.0230523	0.0398408	0.0656896	-0.281771	0.286793	0.091742	0.213463	0.558242	0.278112	-0.0727351	0.227763	0.126712	0.483711	0.587854	-0.213728	-0.0291042	0.324288	0.400022
TCGA-86-8668	-0.162019	-0.378022	-0.124985	0.136546	-0.358702	-0.0917398	0.135436	0.0612084	-0.336385	-0.270418	-0.0115544	-0.0940191	-0.00633536	-0.288003	0.301308	0.112178	-0.261908	-0.333025	0.0263165	0.35583	0.0194787	0.38316	-0.289315	0.32512	-0.323572	0.260483	-0.169486	0.301572	0.121851	-0.0434465	-0.273334	0.420069	0.318903	0.325231	0.392606	0.126818	0.382137	0.293804	-0.357684	0.122956	0.288292	0.333336	0.358027	0.0433143	-0.214407	0.0590018	0.235111	-0.331704	0.0943117
TCGA-62-8398	0.518501	0.393295	0.321974	0.427856	0.420645	0.486457	0.340745	0.156381	0.357849	0.207952	0.36225	0.373363	0.298285	0.228679	0.16862	0.757171	0.487831	0.406829	0.370723	0.345091	0.0425729	0.363995	0.482134	0.257986	0.431808	0.303723	0.316881	0.193223	0.0542803	0.454276	0.142996	0.062951	0.0937894	0.142373	0.313429	0.104343	0.115077	0.272634	0.371807	0.344207	0.170254	0.223577	0.15567	0.318285	0.452208	0.0951484	0.126968	0.198357	0.190363
TCGA-55-8513	-0.459551	-0.552398	-0.570793	-0.632337	-0.745356	-0.515717	-0.0143348	-0.0522038	-0.499239	-0.502133	-0.55652	0.454566	-0.316833	-0.330288	0.372745	-0.368822	0.431784	-0.539451	0.441739	0.0799137	0.168083	0.275882	-0.451179	0.177409	-0.420767	0.0257068	0.377625	0.578543	0.0927063	-0.224192	-0.0905352	0.115893	-0.0387339	-0.0925614	0.018752	0.0872469	-0.010318	0.420398	-0.549453	0.306899	0.271364	0.0167514	-0.00461469	-0.327344	-0.539738	0.243805	0.113092	-0.344018	-0.23193
TCGA-83-5908	0.700238	0.562193	0.623565	0.719008	0.692879	0.553306	0.337299	0.422298	0.541857	0.481721	0.520393	-0.483316	0.479953	0.397661	-0.445574	0.366995	-0.470143	0.417448	-0.515485	0.469659	-0.11946	-0.503141	0.44518	0.314071	0.368377	0.429123	-0.414618	-0.490247	-0.226802	0.427259	-0.466389	0.398932	0.301152	0.436975	-0.406716	0.224824	0.408824	-0.205781	0.346777	-0.178921	0.184596	0.316562	0.328834	0.209446	0.40365	0.492237	0.345004	0.167854	0.36401
TCGA-05-4422	-0.0154307	-0.327594	-0.43644	-0.313173	-0.314762	-0.160053	0.119086	-0.326164	-0.215294	-0.472684	-0.240431	0.419765	-0.248722	-0.218708	0.347635	0.354023	0.483115	0.412958	0.376599	-0.293363	0.187179	0.0362324	0.0201142	-0.440443	-0.114442	-0.359233	0.303032	0.454209	0.277882	-0.285133	-0.0528291	-0.310244	-0.336184	-0.437942	0.261488	-0.260081	-0.419846	0.0781744	0.143144	-0.183747	-0.0604608	-0.296217	-0.484784	-0.240181	0.320138	-0.380487	-0.371903	0.144504	-0.320521
TCGA-50-5045	-0.331292	-0.166482	-0.197739	-0.157491	0.101558	0.0661257	-0.500293	-0.206309	-0.215424	-0.0876134	-0.0460159	0.198936	-0.301976	-0.174302	0.0889495	-0.509719	0.164832	-0.437831	0.117412	-0.198194	0.246359	0.426635	-0.503711	-0.301115	0.131101	-0.309251	0.288638	-0.0954933	0.143296	-0.0129224	0.297588	-0.282047	-0.188046	-0.183829	0.0260915	-0.223747	-0.143242	0.461727	-0.0123528	0.267922	-0.494515	-0.23543	-0.200815	-0.258012	-0.0602002	-0.0550817	-0.347958	-0.174129	-0.0782643
TCGA-91-6836	0.585946	0.525584	0.616017	0.639997	0.660811	0.465098	0.464742	0.300157	0.593585	0.349203	0.405258	-0.519084	0.495207	0.39423	-0.468744	0.353009	-0.50982	0.309897	-0.421527	0.114582	-0.055105	-0.545017	0.331578	0.227041	0.403962	0.268307	-0.439539	-0.564263	-0.492841	0.13629	-0.266532	0.126861	0.173853	0.164379	-0.414347	0.268317	0.204117	-0.599112	0.470666	-0.376557	0.278963	0.181463	0.12927	0.195531	0.370743	0.131952	0.286143	0.0920892	0.174361
TCGA-55-6975	0.351129	0.501753	0.3279	0.401034	0.477375	0.141122	0.151793	0.392794	0.282437	0.335087	0.342192	0.0721013	0.327039	0.453884	-0.272099	0.656693	0.143253	0.174018	-0.191095	0.27773	0.143337	-0.326078	0.435868	0.244703	0.279175	0.286285	0.261262	-0.368105	-0.22914	0.174092	0.263221	0.193029	0.0459929	0.274798	0.0500483	0.158647	0.420244	-0.122573	0.308553	-0.349041	0.0311638	0.430745	0.334784	0.0388723	0.482761	0.073336	0.159498	0.115898	0.297877
TCGA-55-A491	-0.158354	-0.130411	-0.314216	-0.209067	0.358986	-0.232837	-0.274888	-0.291347	-0.52908	-0.507213	-0.339159	0.126166	-0.435334	-0.360759	0.189018	-0.233413	0.0981449	-0.0326762	0.221719	-0.161216	0.2808	-0.219939	-0.431389	-0.122241	-0.127349	-0.186401	0.0167427	0.050698	-0.183879	0.0307212	0.187585	-0.18112	-0.406399	-0.202239	-0.0141814	-0.269642	-0.133877	0.075284	-0.427864	-0.107244	-0.228015	-0.0728343	-0.275695	-0.136493	0.0619043	-0.162464	-0.121056	0.127035	-0.0541718
TCGA-93-7347	-0.591478	-0.391294	-0.530311	-0.571713	-0.519278	-0.439338	-0.314503	-0.0393038	-0.317927	-0.574643	-0.429225	0.181004	-0.259737	-0.229688	0.409693	-0.293987	0.110322	-0.457162	0.215207	-0.0639337	0.132984	0.392898	-0.488735	-0.203185	-0.338931	6.10605e-05	-0.090331	0.145943	0.0967565	-0.177902	0.226857	0.0179155	0.0136483	0.0855431	0.155057	0.0300519	-0.0145791	0.281931	-0.162574	0.309539	-0.0598024	0.0244359	-0.0184865	-0.105939	-0.364083	0.0630721	0.0423716	-0.0991204	-0.0518698
TCGA-MP-A4T9	0.41067	0.0809427	0.212314	0.2294	0.0848055	0.151923	0.245037	0.370821	0.0395218	-0.191523	0.14049	-0.330015	0.194012	0.340947	0.284761	-0.00534894	-0.367601	0.362144	-0.339402	0.40875	-0.0034738	0.243231	0.100811	0.460467	0.10271	0.358999	-0.185189	0.278801	-0.347306	0.287252	-0.00469435	0.408087	0.451951	0.389565	-0.0398704	0.373901	0.433232	0.331186	-0.0210992	0.176377	0.435113	0.379502	0.411374	0.0509946	0.331422	0.211583	0.433446	-0.0843671	0.32792
TCGA-49-AAR9	0.344429	0.346478	0.522157	0.465741	0.512275	0.49739	0.119934	0.19296	0.38341	0.198162	0.397447	-0.143199	0.385301	0.313021	-0.505276	-0.207355	-0.0091747	0.134725	-0.0926543	0.256068	0.180335	-0.477407	0.0979596	0.36591	0.303788	0.132737	0.158192	-0.464656	-0.507116	0.23628	0.114705	0.0898459	0.209458	0.18809	-0.148043	0.17425	0.227397	-0.49022	0.169845	-0.24419	0.0252271	0.145311	0.310944	0.303238	0.110494	0.0702993	0.204338	0.107911	0.224273
TCGA-75-6203	-0.711748	-0.539109	-0.664788	-0.715495	-0.731812	-0.675992	-0.272419	-0.100507	-0.631475	-0.583569	-0.566091	0.390982	-0.439382	-0.184968	0.216775	-0.625517	0.294697	-0.551	0.481492	-0.0163945	0.395982	0.559899	-0.674543	-0.202187	-0.463357	-0.012823	0.359303	0.19314	0.289116	-0.31882	0.138404	0.14406	-0.00410823	0.125274	0.372068	0.104323	0.106825	0.453872	-0.478408	0.446381	0.150191	0.0380934	0.193162	-0.274762	-0.403681	-0.226953	-0.0526356	-0.210524	-0.201145
TCGA-55-8091	-0.533976	-0.31766	-0.27049	-0.523101	-0.589326	-0.318561	-0.169978	-0.0989784	-0.275896	-0.445176	-0.281159	0.149093	-0.0640434	-0.202201	-0.0380455	-0.343065	0.054151	-0.512747	0.156266	0.14345	0.0134419	0.34165	-0.626776	-0.0835344	-0.382806	-0.000369996	0.0264409	-0.179898	-0.0354547	0.231628	-0.110809	0.0595338	-0.14813	0.076551	0.127148	-0.129246	0.082963	0.379362	-0.586029	-0.32084	-0.216031	0.0897281	0.160238	-0.312438	-0.445845	-0.0578055	0.118233	-0.168013	-0.0674362
TCGA-97-7547	-0.675903	-0.494308	-0.306498	-0.711329	-0.704403	-0.377026	-0.0235505	-0.127927	-0.0179515	-0.239416	-0.492762	-0.0376082	0.0828111	-0.0741211	0.0653369	-0.185404	-0.165973	-0.291173	0.217285	-0.177006	0.186621	0.152114	-0.0378591	0.00210401	-0.153364	0.258201	-0.108969	-0.0306856	0.108647	-0.271085	-0.0896505	0.140613	0.403624	0.168734	0.142004	0.294252	0.171997	-0.121754	-0.0548311	0.275814	0.296286	0.170659	0.403191	0.312072	-0.197675	-0.114756	0.370809	5.76215e-05	-0.284579
TCGA-05-4417	-0.654858	-0.157204	-0.452028	-0.567069	-0.570496	-0.456746	-0.186114	0.239817	-0.130654	0.0903047	-0.448938	-0.012626	0.0794537	0.219356	0.227295	0.159435	-0.0190094	-0.364324	-0.105844	0.236247	0.295453	-0.208835	-0.096189	0.288151	-0.220204	0.388955	-0.042066	0.00923891	0.117997	-0.101974	0.317632	0.298157	0.277642	0.363108	-0.0435791	0.334304	0.410525	0.507605	-0.258621	0.367707	0.414441	0.423892	0.398149	0.146979	-0.0790516	0.199673	0.356284	0.198858	0.327767
TCGA-62-A46R	0.301555	-0.192879	-0.358462	0.0311671	-0.252819	-0.453374	-0.430365	-0.0155041	-0.196528	0.0130656	-0.0619253	-0.148711	-0.0401604	-0.0128275	-0.158243	0.0100731	-0.101987	0.110239	0.00484035	-0.274609	0.161375	-0.192716	-0.46799	-0.239692	-0.154335	-0.135604	-0.0755171	-0.148206	0.105759	-0.17234	-0.189431	-0.250693	-0.16008	-0.245666	-0.292553	-0.122787	-0.15543	-0.473523	-0.288014	-0.225416	0.040081	-0.272769	-0.344735	-0.348829	0.198749	0.226366	-0.0666176	-0.0359679	-0.241408
TCGA-49-4490	-0.300053	-0.518686	-0.045772	-0.420806	-0.350432	-0.243513	-0.27464	-0.329653	-0.412961	-0.344849	-0.385018	0.25856	-0.434361	-0.326952	0.118847	-0.366239	0.148088	-0.521686	0.26032	-0.358463	0.221513	0.131169	-0.220704	0.0272901	-0.255112	-0.402898	0.189561	0.263699	0.0306968	-0.32046	0.34995	-0.2858	-0.0303659	-0.265399	0.303585	-0.255939	-0.24558	-0.0952803	-0.0362385	0.085673	-0.374342	-0.156492	-0.223797	-0.162834	-0.368579	-0.243393	-0.360924	-0.143848	-0.311644
TCGA-05-4395	0.378106	0.364264	0.132864	0.521409	0.360596	0.219889	-0.353985	-0.0362035	0.191864	0.103732	0.372542	-0.162118	0.0489238	0.0738549	-0.153296	0.31572	-0.0822961	0.257381	0.0930758	0.1265	0.211581	-0.367183	0.230835	-0.122039	0.40416	-0.00947945	0.368327	-0.347489	0.0791464	0.180675	-0.0501911	-0.204667	-0.00954169	0.0852508	0.167756	-0.0750209	-0.177883	0.0900009	0.315715	-0.218678	-0.382442	-0.153221	-0.0226554	0.370769	0.405511	0.11807	-0.113787	0.00900141	-0.0248541
TCGA-62-A46Y	0.223402	-0.191998	-0.180351	0.197113	0.037007	0.0113964	-0.0106267	-0.138657	-0.0743304	-0.00739034	0.169557	0.135284	-0.236078	-0.136048	0.0886964	0.0272677	0.0976222	0.357972	-0.0298551	-0.396063	-0.108133	0.153232	0.239	-0.35791	-0.0206204	-0.333419	-0.00923904	0.192892	0.0672502	-0.151024	-0.315109	-0.129266	-0.168741	-0.221913	0.0349823	-0.122178	-0.298814	-0.0629246	-0.280056	0.0365622	-0.304827	-0.394685	-0.354866	-0.318063	0.0412645	0.272052	-0.22936	0.190378	-0.380285
TCGA-97-A4M7	-0.31239	-0.447711	-0.497487	-0.516708	-0.53791	-0.227823	-0.304991	-0.270777	-0.554253	-0.495441	-0.415157	0.308626	-0.352912	-0.421811	0.245355	-0.332586	0.221097	-0.469112	0.227092	-0.003491	0.0415277	0.163172	-0.467303	-0.190065	-0.45307	-0.250945	0.104071	0.442954	-0.032125	-0.199035	-0.154893	-0.0226098	-0.216369	-0.204453	-0.0122539	-0.307858	-0.0477964	0.352457	-0.553237	-0.0516154	-0.149121	-0.174523	-0.302739	-0.386577	-0.405931	-0.122789	-0.235546	-0.320568	-0.238184
[truncated: 45 more columns]

## Sheet: S6
Table S6: Prognostic DEGs related to DNA methylation modification patterns using univariate Cox regression model
Gene Symbol	HR	HR.95L	HR.95H	pvalue
CLSPN	1.22987	1.07958	1.40109	0.00186215
TIMELESS	1.2354	1.05808	1.44244	0.00749287
CENPE	1.31323	1.13797	1.51548	0.000192639
KIF14	1.34099	1.17584	1.52933	1.21032e-05
TICRR	1.36725	1.1607	1.61056	0.000181551
INCENP	1.29203	1.09458	1.5251	0.00246178
ESPL1	1.24236	1.09593	1.40835	0.000694902
STIL	1.23277	1.05225	1.44426	0.00958604
KNTC1	1.18812	1.01117	1.39603	0.0361718
ASPM	1.29486	1.14459	1.46487	4.0334e-05
PLK4	1.27791	1.10007	1.4845	0.00133971
KIF18B	1.18563	1.06182	1.32386	0.00247792
CENPF	1.23381	1.10109	1.38253	0.000296443
POLQ	1.23933	1.05476	1.45619	0.00910801
MKI67	1.25585	1.12011	1.40804	9.47937e-05
CHAF1A	1.272	1.05531	1.53319	0.0115699
SASS6	1.25385	1.03817	1.51434	0.0188305
RAD54L	1.18141	1.03726	1.34559	0.0120375
UHRF1	1.27255	1.11322	1.4547	0.000413313
KIF23	1.28372	1.13434	1.45277	7.59124e-05
WDHD1	1.34311	1.15477	1.56217	0.000129828
SPAG5	1.24393	1.10071	1.40578	0.000469706
XRCC2	1.20915	1.04648	1.3971	0.00998686
BRCA1	1.24117	1.06718	1.44352	0.00505113
KNL1	1.38986	1.18967	1.62375	3.34584e-05
ATAD2	1.22336	1.06504	1.40521	0.00435636
MCM8	1.2373	1.03825	1.47452	0.0173428
CENPO	1.31308	1.08231	1.59305	0.00574257
KIF15	1.21592	1.05722	1.39846	0.00615074
MTBP	1.33177	1.08026	1.64182	0.00729802
BUB1	1.24457	1.10285	1.4045	0.000389399
KIF4A	1.271	1.13413	1.42439	3.70467e-05
NCAPG2	1.2678	1.09038	1.47409	0.0020368
GTSE1	1.29897	1.1428	1.47649	6.27088e-05
KIF11	1.29418	1.13714	1.4729	9.336e-05
ARHGAP11A	1.36201	1.18932	1.55977	7.95145e-06
KIF20B	1.352	1.14122	1.60171	0.00048744
C1orf112	1.29322	1.04526	1.6	0.0179061
BUB1B	1.25735	1.11417	1.41894	0.0002052
NCAPH	1.2298	1.09486	1.38138	0.000486398
HELLS	1.22649	1.04475	1.43985	0.0125972
CKAP2L	1.31381	1.15463	1.49495	3.44652e-05
BRIP1	1.29359	1.09229	1.53199	0.00285576
AC099850.4	1.24483	1.11119	1.39455	0.0001572
FANCI	1.34841	1.15729	1.57108	0.00012646
FOXM1	1.26121	1.13412	1.40255	1.85066e-05
AC112777.1	1.40106	1.16308	1.68774	0.000384519
TOP2A	1.17399	1.05999	1.30026	0.0020857
PRR11	1.27703	1.1299	1.44332	9.02479e-05
MMS22L	1.3761	1.06112	1.78459	0.0160721
TPX2	1.24698	1.12737	1.37929	1.78553e-05
EXO1	1.33711	1.184	1.51002	2.84204e-06
AC091057.1	1.32957	1.0631	1.66283	0.012556
RACGAP1	1.28571	1.11824	1.47827	0.000416227
CHEK1	1.34183	1.1637	1.54724	5.20688e-05
ORC1	1.26174	1.10346	1.44272	0.000674813
[truncated: 736 more rows]
